# Supplementary material for: Hgt17-Adr1 Relationship in Candida albicans Citrate Utilization
Source: J Fungi (Basel). 2025 Dec 17;11(12):889. doi: 10.3390/jof11120889 (PMC12734271; doi:10.3390/jof11120889)
Supplement: Supplementary file 1 [file jof-11-00889-s001.zip]

Archive with 2 entries (2 files):
- Table S1. RNA sequencing data sets.xlsx
- Table S2. Strains oligos plasmids.xlsx
