# Supplementary material for: Hgt17-Adr1 Relationship in Candida albicans Citrate Utilization
Source: J Fungi (Basel). 2025 Dec 17;11(12):889. doi: 10.3390/jof11120889 (PMC12734271; doi:10.3390/jof11120889)
Supplement: Supplementary file 1 [file jof-11-00889-s001.zip › Table S1. RNA sequencing data sets.xlsx]

## Sheet: Contents
Contents
Sheet 1	hgt17Δ/Δ vs WT in citrate: differential expression of an hgt17Δ/Δ mutant vs WT in citrate media (DESeq2 results)
	Columns include:
	Column A= gene ID
	Column B= Gene name
	Column C= baseMean- the average of the normalized counts
	Column D= log2FoldChange- the effect size estimate on a logaritmitc scale of base 2
	Coumn E=lfcSE- standard error of the log2 fold change
	Column F= stat- the value of the test statistic for the gene
	Column G=pvalue- P-value of the test for the gene
	Column H=padj- Adjusted P-value- adjusted for multiple testings of the gene
Sheet 2	GO termfinder output from Candida Genome Database for downregulated genes from sheet 1
Sheet 3	GO termfinder output from Candida Genome Database for upregulated genes from sheet 1

## Sheet: 1. hgt17 vs WT in citrate
gene id	gene name	baseMean	log2FoldChange	lfcSE	stat	pvalue	padj
C1_00010W	orf19.6115	4.99477	1.72034	2.53311	0.679139	0.49705	0.558541
C1_00020C	orf19.6114	818.66	-1.33563	0.284366	-4.69687	2.64e-06	6.67e-06
C1_00030C	orf19.6113	64.2913	-1.25786	0.829611	-1.51621	0.129467	0.168285
C1_00040W	CTA2	1977.78	-1.59845	0.232865	-6.86425	6.68e-12	2.81e-11
C1_00050C	orf19.6110	0.235242	-1.19638	4.05624	-0.294947	0.768034	0.805512
C1_00060W	TUP1	8988.68	-0.301716	0.109423	-2.75733	0.00582749	0.00958788
C1_00070W	MVD	3944.23	-1.47733	0.165703	-8.91554	4.85e-19	3.38e-18
C1_00080C	RCA1	517.049	0.182302	0.322297	0.565635	0.571642	0.629383
C1_00090W	orf19.6103	73.2599	-0.944101	0.679653	-1.38909	0.164805	0.209839
C1_00100C	orf19.6100	450.097	-1.14014	0.276047	-4.13025	3.62e-05	8.06e-05
C1_00110W	CCT8	4145.8	-0.711705	0.247948	-2.87038	0.00409977	0.00687925
C1_00120C	TRP1	956.666	-0.503302	0.261852	-1.92208	0.0545952	0.0763108
C1_00130C	VPS53	1681.49	0.106584	0.599417	0.177814	0.858869	0.884369
C1_00140W	KEL1	7984.98	1.18457	1.18099	1.00303	NA	NA
C1_00150C	RIM8	1346.57	0.847196	0.180155	4.7026	2.57e-06	6.5e-06
C1_00160C	orf19.6090	6809.81	1.35432	0.202069	6.70227	2.05e-11	8.26e-11
C1_00170W	LEU4	3045.72	-6.34132	0.31215	-20.315	9.47e-92	9.97e-90
C1_00180W	RPL16A	24550.4	-0.595742	0.235908	-2.52532	0.0115594	0.0181572
C1_00190C	orf19.6084	1049.87	1.6796	0.311826	5.38636	7.19e-08	2.12e-07
C1_00200C	orf19.6083	82.8103	-0.832807	0.468971	-1.77582	0.0757631	0.103273
C1_00210C	orf19.6082	2424.93	-3.2145	0.188841	-17.0223	5.61e-65	2.76e-63
C1_00220W	PHR2	5412.57	-0.67332	0.231267	-2.91144	0.00359766	0.00611192
C1_00230C	BFA1	653.972	-1.36692	0.249927	-5.46926	4.52e-08	1.36e-07
C1_00270W	orf19.6079	76.5723	1.81872	0.733743	2.47868	0.0131868	0.0205338
C1_00280C	RFC52	0	NA	NA	NA	NA	NA
C1_00290W	POL93	252.893	0.4038	0.63188	0.639045	0.522794	0.582962
C1_00310W	orf19.6077	2573.87	-0.336819	0.149108	-2.25889	0.0238904	0.0354724
C1_00320W	orf19.6076	451.066	-1.6979	0.214548	-7.91383	2.5e-15	1.36e-14
C1_00330C	orf19.6075	783.868	-1.09533	0.148919	-7.35521	1.91e-13	9.1e-13
C1_00340W	HBR1	1704.37	0.528282	0.122407	4.3158	1.59e-05	3.68e-05
C1_00350C	HMX1	7419.45	1.77806	0.151976	11.6996	1.28e-31	1.82e-30
C1_00360W	CDC13	372.124	-3.61634	0.316181	-11.4376	2.71e-30	3.59e-29
C1_00370W	orf19.6072.1	147.685	0.774682	0.229405	3.37691	0.000733037	0.00137761
C1_00380C	NAA25	1365.94	-0.00958784	0.204838	-0.046807	0.962667	0.969017
C1_00390W	ENA2	53741.7	3.78169	0.25044	15.1002	1.62e-51	5.27e-50
C1_00400W	SVF1	4551.59	-0.869796	0.196767	-4.42043	9.85e-06	2.33e-05
C1_00410C	orf19.6066	3380.12	0.252561	0.380629	0.663536	0.506987	0.568556
C1_00420W	orf19.6065	1730.4	-0.448907	0.192802	-2.32833	0.0198945	0.0299694
C1_00430W	orf19.6064	2036.15	0.519817	0.154451	3.36557	0.000763846	0.00142934
C1_00440W	UBP6	4328.24	-1.27195	0.196475	-6.47388	9.55e-11	3.62e-10
C1_00450C	orf19.6062.3	1062.99	-0.970197	0.163229	-5.94377	2.79e-09	9.29e-09
C1_00460W	orf19.6062	1837.87	0.736041	0.152279	4.8335	1.34e-06	3.51e-06
C1_00470C	orf19.6061	993.502	-0.464741	0.157631	-2.94829	0.00319536	0.00548032
C1_00480C	GCN20	2374.44	-0.31702	0.197004	-1.60921	0.107571	0.14194
C1_00490C	TTR1	2325.64	-2.6082	0.189506	-13.7632	4.24e-43	1.01e-41
C1_00500C	GLO1	2289.27	-2.5423	0.234151	-10.8575	1.84e-27	2.13e-26
C1_00510W	orf19.6057	614.771	-1.26113	0.463459	-2.72113	0.0065059	0.0106239
C1_00520W	orf19.6056	801.92	0.538638	0.144992	3.71495	0.000203244	0.000408764
C1_00530C	orf19.6055	845.811	-1.49799	0.233048	-6.42784	1.29e-10	4.86e-10
C1_00540C	orf19.6054	1090.97	0.0258582	0.177777	0.145453	0.884353	0.904809
C1_00550W	CIS2	932.334	1.58828	0.17914	8.86615	7.57e-19	5.22e-18
C1_00560W	CNS1	1882.71	1.16417	0.149025	7.81194	5.63e-15	3.02e-14
C1_00570C	orf19.6049	1340.67	0.745934	0.258018	2.89102	0.00383997	0.00648028
C1_00580W	orf19.6048	544.031	0.210381	0.312751	0.672678	0.501152	0.562633
C1_00590W	TUF1	8689.44	-0.93514	0.168355	-5.55456	2.78e-08	8.57e-08
C1_00600W	APC1	1300.12	0.129121	0.204015	0.632901	0.526798	0.58657
C1_00610W	PSD1	3642.94	0.129615	0.171214	0.757033	0.44903	0.510311
C1_00620W	MOB2	1484.74	0.319408	0.119848	2.66511	0.00769639	0.012425
C1_00630W	orf19.6043	470.636	-1.34703	0.34945	-3.85472	0.000115861	0.000241782
C1_00640C	RPO41	3634.93	0.865902	0.125036	6.92519	4.35e-12	1.87e-11
C1_00650C	SNF7	2557.83	0.572615	0.115387	4.96257	6.96e-07	1.88e-06
C1_00660C	orf19.6039	1485.96	0.477158	0.16439	2.90259	0.00370093	0.00627514
C1_00670C	UGA32	678.94	-0.642334	0.241384	-2.66104	0.0077899	0.0125693
C1_00680W	ASM3	519.366	-0.648209	0.198975	-3.25774	0.00112302	0.00205854
C1_00690W	RIC1	622.66	-1.59991	0.180422	-8.86764	7.47e-19	5.15e-18
C1_00700W	orf19.6035	859.559	-0.0454043	0.126623	-0.358579	0.71991	0.763282
C1_00710C	TUB2	5661.14	-2.06326	0.143784	-14.3497	1.07e-46	2.89e-45
C1_00730C	CMP1	1979.83	-1.1202	0.191756	-5.84179	5.16e-09	1.68e-08
C1_00740C	SPE1	4768.4	0.00278759	0.148579	0.0187616	0.985031	0.987134
C1_00750C	VPS27	4065.41	0.742655	0.113176	6.56194	5.31e-11	2.06e-10
C1_00760W	orf19.6030	1417.09	0.546942	0.168868	3.23887	0.00120004	0.00218984
C1_00770C	ROT1	401.809	0.239817	0.332334	0.721615	0.470531	0.532367
C1_00780C	HGC1	230.18	0.561113	0.271749	2.06483	0.0389396	0.0559659
C1_00790W	orf19.6027	410.531	1.28994	0.27448	4.69956	2.61e-06	6.6e-06
C1_00800C	ERG2	602.528	-2.29803	0.365542	-6.28664	3.24e-10	1.18e-09
C1_00810W	orf19.6025	403.828	-0.648231	0.279209	-2.32167	0.0202509	0.0304761
C1_00820W	orf19.6024	804.203	0.929667	0.132826	6.99911	2.58e-12	1.13e-11
C1_00830W	orf19.6023	306.114	-2.75089	0.300905	-9.14208	6.13e-20	4.56e-19
C1_00840C	NRM1	386.071	-4.71276	0.631154	-7.4669	8.21e-14	4.05e-13
C1_00850W	IHD2	461.291	-1.61975	0.265917	-6.0912	1.12e-09	3.88e-09
C1_00860W	orf19.6020	620.278	-0.24521	0.151727	-1.61613	0.106067	0.140289
C1_00870W	LRO1	2007.73	-0.901895	0.210753	-4.2794	1.87e-05	4.3e-05
C1_00880W	orf19.6017	1560.86	2.74964	0.504164	5.45386	4.93e-08	1.47e-07
C1_00890W	GEM1	884.273	-0.0112857	0.230994	-0.0488569	0.961033	0.96781
C1_00900W	RRS1	1116.13	0.615856	0.195305	3.15331	0.00161431	0.00288374
C1_00910W	TRI1	327.226	-0.576297	0.336869	-1.71074	0.0871284	0.117454
C1_00920W	orf19.6012	1070.48	-0.238999	0.230021	-1.03903	0.298791	0.357822
C1_00930C	SIN3	4120.42	-0.0411214	0.198848	-0.206798	0.836167	0.864786
C1_00940W	RPB11	721.068	0.377497	0.215357	1.75289	0.0796211	0.108146
C1_00950C	CDC5	814.634	-3.4747	0.291802	-11.9077	1.08e-32	1.64e-31
C1_00960C	SET1	1749.61	0.820128	0.197247	4.15788	3.21e-05	7.19e-05
C1_00970W	orf19.6008.3	131.37	-1.46452	0.51422	-2.84804	0.00439893	0.00735243
C1_00980W	orf19.6008.4	354.234	-0.329728	0.220234	-1.49717	0.134348	0.174
C1_00990C	NMA111	4963.1	1.67451	0.12764	13.1191	2.56e-39	5.23e-38
C1_01000C	orf19.3289	519.352	-0.347744	0.164687	-2.11154	0.0347256	0.050193
C1_01010W	orf19.3290	1418.2	-0.0340141	0.180444	-0.188502	0.850483	0.876473
C1_01030W	HMT1	1807.26	-0.172664	0.195758	-0.882025	0.377763	0.439799
C1_01040W	orf19.3292	706.607	-1.15689	0.539759	-2.14334	0.0320859	0.0466759
C1_01050C	TSC13	1404.87	-1.82452	0.208848	-8.73614	2.41e-18	1.63e-17
C1_01060W	MBF1	8899.84	-0.635963	0.155928	-4.07856	4.53e-05	9.93e-05
C1_01070C	KRP1	569.038	0.368544	0.182426	2.02024	0.0433583	0.0618363
C1_01080W	orf19.3296	172.088	-2.48909	0.308423	-8.07037	7.01e-16	3.99e-15
C1_01090C	orf19.3297	747.598	0.730698	0.211222	3.45939	0.00054141	0.00103728
C1_01100W	CCH1	2689.65	1.46155	0.255444	5.7216	1.06e-08	3.36e-08
C1_01110C	ZPR1	2771.25	0.705595	0.226039	3.12156	0.00179897	0.00318565
C1_01130W	orf19.3301	4370.79	2.6836	0.131448	20.4157	1.21e-92	1.3e-90
C1_01140C	orf19.3302	3288.97	0.935704	0.148801	6.28829	3.21e-10	1.17e-09
C1_01150C	orf19.3303	1161.35	0.450354	0.200433	2.24691	0.0246456	0.0365316
C1_01160C	orf19.3304	1411.69	1.5664	0.154856	10.1152	4.73e-24	4.63e-23
C1_01170C	ZCF17	929.466	0.646142	0.16866	3.83104	0.000127603	0.000265019
C1_01180C	orf19.3306	101.217	1.58783	0.396505	4.00455	6.21e-05	0.000133734
C1_01190C	orf19.3307	894.98	-1.66496	0.189072	-8.80594	1.3e-18	8.85e-18
C1_01200W	STB5	1297.13	1.18445	0.234235	5.05668	4.27e-07	1.18e-06
C1_01210W	orf19.3309	1225.81	-0.731388	0.177875	-4.11181	3.93e-05	8.7e-05
C1_01220C	orf19.3310	9094.11	3.55191	0.210444	16.8781	6.52e-64	3.08e-62
C1_01240W	IFD3	9972.09	3.37659	0.231398	14.5922	3.15e-48	9.11e-47
C1_01250W	orf19.3312	1367.21	-0.950761	0.214702	-4.42828	9.5e-06	2.25e-05
C1_01260C	TRS20	169.809	-0.495782	0.255511	-1.94036	0.0523365	0.0734226
C1_01270W	CTA9	1268.83	1.39103	0.145468	9.56243	1.15e-21	9.64e-21
C1_01280C	MED22	169.903	0.372877	0.268302	1.38977	0.164599	0.209665
C1_01290C	orf19.3318	517.384	-1.66929	0.21442	-7.78513	6.96e-15	3.72e-14
C1_01300W	orf19.3319	1162.94	-2.34829	0.221753	-10.5897	3.33e-26	3.62e-25
C1_01310W	orf19.3320	11.0085	-0.0648082	1.20613	-0.0537322	0.957148	0.964587
C1_01320W	MRS7	2969.23	-0.213557	0.12479	-1.71133	0.0870198	0.117333
C1_01330C	DUT1	357.158	-3.56905	0.391693	-9.11184	8.1e-20	5.98e-19
C1_01340C	orf19.3323	456.841	-1.33199	0.323753	-4.11421	3.89e-05	8.61e-05
C1_01350C	TIF	17778.4	0.205401	0.117706	1.74504	0.0809784	0.109818
C1_01360C	orf19.3325	2670.85	-3.63081	0.289868	-12.5258	5.4e-36	9.47e-35
C1_01370C	RPS21B	6756.64	-1.40121	0.175386	-7.98925	1.36e-15	7.57e-15
C1_01380C	TRM2	730.207	0.260714	0.33367	0.781354	0.434594	0.496493
C1_01390C	HOT1	578.977	-1.87485	0.341083	-5.49674	3.87e-08	1.17e-07
C1_01400C	orf19.3329	1283.32	-0.492845	0.299396	-1.64613	0.0997366	0.13275
C1_01420C	CRL1	806.771	0.0514603	0.158846	0.323963	0.745966	0.786285
C1_01440C	POX18	1012.99	3.78951	0.462188	8.19907	2.42e-16	1.42e-15
C1_01450W	ABC1	3158.44	-0.512338	0.278443	-1.84001	0.0657671	0.0906395
C1_01460W	orf19.3332	1976.73	0.533605	0.11532	4.62717	3.71e-06	9.25e-06
C1_01470W	orf19.3333	2386.31	-0.0592141	0.192954	-0.306883	0.758933	0.797485
C1_01480C	RPS21	21612.9	-0.975705	0.220301	-4.42897	9.47e-06	2.24e-05
C1_01490W	orf19.3335	8236.07	-0.858448	0.264006	-3.25162	0.00114748	0.00209906
C1_01500W	orf19.3336	0.376078	-1.83043	4.00581	-0.456943	0.647712	0.698174
C1_01510W	orf19.3337	56.2314	2.07973	0.712098	2.92057	0.00349391	0.00595389
C1_01520C	SOD2	3452.13	-3.03838	0.346399	-8.77132	1.77e-18	1.2e-17
C1_01530C	orf19.3341	4961.67	-0.149364	0.16415	-0.909923	0.362863	0.424639
C1_01540W	orf19.3342	1240.52	-0.933454	0.259154	-3.60192	0.000315873	0.000622365
C1_01550W	VPS17	1768.86	0.710727	0.153875	4.61886	3.86e-06	9.61e-06
C1_01560W	SIZ1	2885.89	0.70061	0.130359	5.37445	7.68e-08	2.25e-07
C1_01570C	RPB7	649.455	-0.0695094	0.267903	-0.259457	0.795282	0.830664
C1_01580W	orf19.3348	735.94	-0.513514	0.135323	-3.79473	0.000147804	0.000303974
C1_01590C	orf19.3349	6209.13	0.741468	0.227813	3.25472	0.00113504	0.00207869
C1_01600W	MRP20	1440.15	-0.2824	0.122179	-2.31137	0.0208126	0.0312676
C1_01610C	orf19.3351	1988.48	0.662827	0.22433	2.95469	0.0031298	0.00537393
C1_01620C	orf19.3352	8144.55	3.98569	0.328119	12.1471	5.95e-34	9.43e-33
C1_01630W	orf19.3353	194517	3.8891	0.284412	13.6742	1.45e-42	3.41e-41
C1_01640W	RPS42	5063.15	-0.29445	0.169369	-1.73851	0.0821212	0.11122
C1_01650W	ISN1	1395.28	-2.4051	0.24992	-9.62346	6.37e-22	5.44e-21
C1_01670C	ESP1	396.435	-1.5298	0.302946	-5.04974	4.42e-07	1.22e-06
C1_01680C	orf19.3357	670.605	-1.01215	0.198493	-5.0992	3.41e-07	9.49e-07
C1_01690C	LSC1	22577.8	-6.49347	0.195297	-33.2493	2.09e-242	1.28e-239
C1_01700W	ARP8	2779.11	-0.947039	0.154884	-6.11451	9.69e-10	3.38e-09
C1_01710W	orf19.3360	2939.79	2.61874	0.259137	10.1056	5.22e-24	5.08e-23
C1_01740W	CTN1	1393.94	4.25677	0.427535	9.95653	2.36e-23	2.21e-22
C1_01750W	orf19.4550	727.584	0.512787	0.261197	1.96322	0.0496201	0.0698688
C1_01760W	FGR38	857.72	-1.08874	0.316464	-3.44033	0.000580999	0.0011093
C1_01770W	MAK32	385.956	-0.977701	0.212706	-4.59648	4.3e-06	1.06e-05
C1_01780C	HOL4	6427.79	3.22173	0.271731	11.8563	2e-32	2.96e-31
C1_01790W	SWI4	1394.25	-1.16966	0.268726	-4.3526	1.35e-05	3.14e-05
C1_01800W	NRI2	795.306	-0.374547	0.163373	-2.29259	0.0218716	0.0327377
C1_01810C	UGA2	2612.74	-0.989885	0.147045	-6.73184	1.68e-11	6.79e-11
C1_01820C	orf19.4542	651.091	0.180861	0.223014	0.810984	0.417375	0.478793
C1_01830C	UBC8	2566.61	0.0490206	0.198117	0.247432	0.804574	0.838504
C1_01840C	orf19.4539	1146.18	0.603187	0.19857	3.03766	0.00238422	0.00416285
C1_01850C	orf19.4538	564.34	-0.255576	0.174856	-1.46163	0.143842	0.185391
C1_01860W	orf19.4537	1718.44	0.109369	0.194147	0.563334	0.573208	0.630539
C1_01870C	CYS4	4211.04	-0.416156	0.239055	-1.74084	0.0817122	0.110713
C1_01880C	PTR3	822.504	0.609447	0.160737	3.79158	0.000149693	0.000307533
C1_01890C	orf19.4534	3376.16	1.00631	0.158436	6.35154	2.13e-10	7.9e-10
C1_01900C	orf19.4533	691.446	-1.23452	0.316459	-3.90106	9.58e-05	0.000201936
C1_01910W	orf19.4532	1350.59	0.164576	0.282912	0.58172	0.560756	0.618961
C1_01920W	ROA1	1020.01	1.73352	0.411867	4.20892	2.57e-05	5.8e-05
C1_01930W	orf19.4530.1	1467.25	-4.05779	0.352262	-11.5192	1.06e-30	1.42e-29
C1_01940C	orf19.4529	593.041	-0.383976	0.169697	-2.26271	0.0236534	0.035148
C1_01950C	orf19.4528	735.635	0.187859	0.167135	1.124	0.261014	0.316745
C1_01970W	orf19.4528.1	2.20217	3.7253	3.51706	1.05921	0.289504	0.348045
C1_01980W	HGT1	66201.8	1.95277	0.180511	10.818	2.83e-27	3.24e-26
C1_01990W	HSP30	153.132	2.64218	0.543699	4.85964	1.18e-06	3.11e-06
C1_02000W	orf19.4525	1512.33	-0.520886	0.174969	-2.97702	0.00291061	0.00501874
C1_02010C	ZCF24	1172.08	1.33394	0.159064	8.38617	5.02e-17	3.11e-16
C1_02020W	orf19.4523	366.131	-0.666539	0.206538	-3.2272	0.00125009	0.00226762
C1_02030C	orf19.4522	418.708	0.490958	0.267511	1.83528	0.0664643	0.0914858
C1_02040C	orf19.3661	2198.42	0.150223	0.194262	0.773299	0.439345	0.501264
C1_02050C	PHO91	2042.76	-0.353653	0.240043	-1.47329	0.140673	0.181536
C1_02060W	orf19.3663.1	1013.67	-0.965379	0.168825	-5.71822	1.08e-08	3.42e-08
C1_02070W	HSP31	18.7345	1.90983	1.39801	1.3661	0.171908	0.217702
C1_02080W	SET6	202.272	0.0081813	0.280688	0.0291474	0.976747	0.980119
C1_02090C	orf19.3666	571.017	0.769549	0.246119	3.12674	0.00176758	0.00313552
C1_02100W	orf19.3667	243.071	-1.81843	0.252095	-7.21327	5.46e-13	2.52e-12
C1_02110C	HGT2	8417.92	2.63985	0.295083	8.94612	3.68e-19	2.59e-18
C1_02120C	SHA3	1339.11	-3.38919	0.566603	-5.98159	2.21e-09	7.45e-09
C1_02130C	GAL1	1125.56	0.175536	0.313533	0.559865	0.575571	0.632797
C1_02140C	orf19.3671	5.93008	1.52961	1.63383	0.936212	0.349164	0.410575
C1_02150W	GAL10	3272.26	2.5812	0.279473	9.23594	2.56e-20	1.95e-19
C1_02160W	orf19.3673	215.037	-1.51001	0.240229	-6.28569	3.26e-10	1.19e-09
C1_02170C	GAL102	1277.38	2.82808	0.180524	15.666	2.58e-55	9.12e-54
C1_02180W	GAL7	2228.88	1.93364	0.241022	8.02267	1.03e-15	5.82e-15
C1_02190W	ABP140	459.74	0.502306	0.252216	1.99157	0.0464182	0.0657241
C1_02200C	orf19.3677	282.64	0.742813	0.293524	2.53067	0.0113844	0.0179192
C1_02210W	orf19.3678	1460.39	0.493082	0.134621	3.66274	0.000249536	0.00049728
C1_02220C	orf19.3679	1386.14	0.301668	0.181387	1.66312	0.0962881	0.128581
C1_02230W	2024-09-07	1135.96	-1.46386	0.165985	-8.81921	1.15e-18	7.88e-18
C1_02240W	orf19.3681	3183.44	0.0166048	0.165466	0.100352	0.920065	0.933368
C1_02250W	CWH8	1049.27	-1.9514	0.275737	-7.07705	1.47e-12	6.58e-12
C1_02260C	AGE3	1782.48	-0.351871	0.127718	-2.75506	0.00586818	0.00964572
C1_02270C	orf19.3684	2936.99	2.29824	0.271849	8.4541	2.81e-17	1.78e-16
C1_02280C	PSY2	518.622	-0.193724	0.197772	-0.979533	0.327317	0.3881
C1_02290C	orf19.3686	873.835	-1.32768	0.265924	-4.99269	5.95e-07	1.62e-06
C1_02300W	orf19.3687	170.115	-1.54109	0.306402	-5.02962	4.91e-07	1.35e-06
C1_02310C	orf19.3688	181.542	-1.11809	0.274682	-4.0705	4.69e-05	0.000102561
C1_02320C	orf19.3689	10267.3	2.37103	0.282269	8.39989	4.47e-17	2.79e-16
C1_02330C	orf19.3690.2	6500.31	-0.74585	0.191828	-3.88812	0.000101023	0.000212563
C1_02350W	TIM21	661.71	0.0825673	0.208893	0.395261	0.69265	0.739796
C1_02360C	PGA5	66.7565	-0.471878	0.417265	-1.13088	0.258105	0.313589
C1_02370C	orf19.3694	1382.28	-3.95904	0.395089	-10.0206	1.24e-23	1.18e-22
C1_02380C	orf19.2925	173.806	-1.71879	0.244531	-7.02891	2.08e-12	9.17e-12
C1_02390W	orf19.2926	754.186	-1.48249	0.212357	-6.9811	2.93e-12	1.27e-11
C1_02400C	MNN11	745.52	1.03217	0.24439	4.22345	2.41e-05	5.45e-05
C1_02410C	orf19.2928	655.92	-0.440871	0.163247	-2.70064	0.00692066	0.011265
C1_02420C	GSC1	3918.45	-0.704569	0.26587	-2.65005	0.00804797	0.0129514
C1_02430C	orf19.2930	1867.08	-1.17809	0.155103	-7.5955	3.07e-14	1.55e-13
C1_02440C	orf19.2933	720.994	-0.174448	0.266688	-0.654125	0.513031	0.574279
C1_02450C	orf19.2934	2490.43	2.3208	0.294568	7.87864	3.31e-15	1.79e-14
C1_02460W	RPL10	25726	-0.54448	0.164792	-3.30404	0.000953011	0.00176225
C1_02470W	orf19.2936	295.186	-0.131208	0.238604	-0.549897	0.58239	0.639027
C1_02480W	PMM1	3101.58	-3.1899	0.190376	-16.7558	5.14e-63	2.41e-61
C1_02490C	orf19.2938	1020.67	0.216735	0.147694	1.46746	0.142251	0.183495
C1_02500W	orf19.2939	486.552	-0.506474	0.20594	-2.45933	0.0139196	0.0215789
C1_02510W	orf19.2940	443.477	-0.291468	0.490207	-0.594583	0.552122	0.610757
C1_02520W	SCW4	14805.5	8.6513	2.00582	4.3131	NA	NA
C1_02530C	DIP5	16292	3.02925	0.161707	18.7329	2.67e-78	1.87e-76
C1_02560W	orf19.2943.5	6.68547	0.731778	1.06859	0.684805	0.493467	0.555026
C1_02570C	PUT4	156.501	-0.591842	0.524584	-1.12821	0.259231	0.314832
C1_02580W	HNM4	499.473	1.45029	0.340879	4.25457	2.09e-05	4.78e-05
C1_02590C	SNZ1	7446.26	-5.99197	0.34285	-17.4769	2.15e-68	1.13e-66
C1_02600W	SNO1	1306.77	-2.24571	0.267402	-8.39826	4.53e-17	2.82e-16
C1_02610W	IML1	1348.48	0.331141	0.123878	2.67312	0.00751501	0.0121546
C1_02620C	HOM6	3884.54	-3.95687	0.216936	-18.2398	2.49e-74	1.57e-72
C1_02630C	EXG2	264.447	-0.9065	0.318138	-2.84939	0.00438027	0.00732525
C1_02640C	TOM20	1932.27	-0.525695	0.241893	-2.17325	0.0297613	0.0435434
C1_02650W	orf19.2954	2067.82	-0.117771	0.186168	-0.632607	0.52699	0.586677
C1_02660C	MGM101	639.629	-1.0888	0.202925	-5.36552	8.07e-08	2.36e-07
C1_02670C	MNN43	100.424	1.95033	0.587471	3.31987	0.000900587	0.00166784
C1_02680C	MNN44	417.144	-0.260668	0.217685	-1.19745	0.23113	0.28381
C1_02690C	orf19.2959	1.29229	-3.59858	3.69384	-0.974211	0.329952	0.390693
C1_02700C	orf19.2959.1	1263.19	1.42728	0.245248	5.81973	5.89e-09	1.91e-08
C1_02710W	FRS2	4349.72	-1.02861	0.25175	-4.08582	4.39e-05	9.64e-05
C1_02720W	orf19.2961	955.203	-0.210039	0.248407	-0.845545	0.397807	0.459714
C1_02730W	orf19.2962	250.777	0.589228	0.235662	2.50031	0.0124086	0.0194061
C1_02740C	orf19.2963	351.509	0.125124	0.25791	0.485145	0.627574	0.680531
C1_02750C	RSC2	3552.87	0.171505	0.170155	1.00794	0.313486	0.373078
C1_02760W	orf19.2965	3364.54	-1.55165	0.321006	-4.8337	1.34e-06	3.51e-06
C1_02770W	orf19.2965.1	767.963	-1.22467	0.222583	-5.50207	3.75e-08	1.14e-07
C1_02780W	orf19.2966	1980.57	-2.85099	0.188892	-15.0932	1.8e-51	5.8e-50
C1_02790W	TIF34	4302.71	-0.118095	0.170958	-0.690782	0.489702	0.551503
C1_02800W	orf19.2968	81.1615	-0.293384	0.428085	-0.685341	0.493129	0.554849
C1_02810W	RAD16	1153.86	-0.944064	0.193366	-4.88226	1.05e-06	2.78e-06
C1_02820W	LYS2	3531.37	-1.34943	0.417073	-3.23548	0.0012144	0.00221274
C1_02830W	orf19.2971	725.439	-0.99309	0.262354	-3.78531	0.000153516	0.000314662
C1_02840W	PDE2	735.893	0.746346	0.17742	4.20667	2.59e-05	5.85e-05
C1_02850W	orf19.2973	1643.27	0.967649	0.243691	3.9708	7.16e-05	0.000152826
C1_02860C	YKT6	2563.67	0.053495	0.135911	0.393604	0.693873	0.740585
C1_02870W	YPT7	667.168	-0.0675048	0.238791	-0.282694	0.777412	0.81367
C1_02880C	MIA40	2307.05	-0.662158	0.228257	-2.90093	0.00372052	0.00630134
C1_02890C	orf19.2978	532.592	0.427445	0.331989	1.28753	0.19791	0.247242
C1_02900C	orf19.2980	1247.74	0.77913	0.161818	4.81484	1.47e-06	3.83e-06
C1_02910C	ATG17	616.297	-0.46583	0.195866	-2.37831	0.0173922	0.026514
C1_02920W	CDC73	1322.61	-0.107852	0.133188	-0.809775	0.418069	0.479409
C1_02930C	MST1	660.678	-1.08109	0.278902	-3.87622	0.000106091	0.00022223
C1_02940C	orf19.2985	783.019	-0.914026	0.1395	-6.55217	5.67e-11	2.19e-10
C1_02950W	orf19.2986	303.739	0.695984	0.206538	3.36976	0.000752329	0.00141125
C1_02960C	orf19.2987	1502.39	0.369211	0.161797	2.28194	0.022493	0.0335773
C1_02970W	orf19.2988	1917.18	-2.1939	0.1625	-13.5009	1.54e-41	3.44e-40
C1_02980W	GOR1	552.36	-5.40851	0.420907	-12.8496	8.64e-38	1.64e-36
C1_02990C	XOG1	1310.97	-1.35348	0.371575	-3.64256	0.000269945	0.000536374
C1_03000W	HOL1	267.665	-0.0642043	0.20243	-0.317167	0.751117	0.790895
C1_03010W	RPP1A	11676.8	-0.172947	0.262084	-0.659893	0.509323	0.57086
C1_03020C	RPL13	25662.5	-0.437129	0.221474	-1.97373	0.0484124	0.0683101
C1_03030W	RPS16A	21268.3	-0.278322	0.18757	-1.48383	0.137853	0.178123
C1_03040W	orf19.2995	779.74	0.0417485	0.277464	0.150465	0.880398	0.901669
C1_03050W	orf19.2996	2215.13	0.951261	0.143766	6.61673	3.67e-11	1.44e-10
C1_03060C	TSR2	940.17	0.757919	0.169228	4.47869	7.51e-06	1.8e-05
C1_03070C	ORC1	2093.12	0.302996	0.173566	1.74571	0.0808617	0.109709
C1_03080C	TEM1	171.48	-2.6764	0.410519	-6.51954	7.05e-11	2.71e-10
C1_03090W	RPS1	36331.6	-0.689372	0.182569	-3.77595	0.0001594	0.000325737
C1_03100W	TCB3	3887.25	-0.0437489	0.125412	-0.348842	0.727208	0.769303
C1_03110W	RPL6	21103.9	-0.334518	0.199641	-1.6756	0.0938168	0.125638
C1_03120W	orf19.3004	3176.14	2.1831	0.171689	12.7155	4.85e-37	9e-36
C1_03130C	GGA2	2410.63	-0.659762	0.117506	-5.6147	1.97e-08	6.12e-08
C1_03140W	orf19.3007	598.782	0.995352	0.199933	4.97842	6.41e-07	1.74e-06
C1_03150C	orf19.3007.2	1151.22	-0.987581	0.139095	-7.10003	1.25e-12	5.6e-12
C1_03160C	COQ4	1125.58	-0.118664	0.13063	-0.908393	0.363671	0.425421
C1_03170C	orf19.3009	617.435	0.942069	0.195314	4.82336	1.41e-06	3.68e-06
C1_03180W	orf19.3010	333.33	-0.29929	0.246639	-1.21347	0.224949	0.276888
C1_03190C	ECM33	10132.6	-3.25418	0.517055	-6.29367	3.1e-10	1.13e-09
C1_03200C	ARO80	1017.54	0.114793	0.25267	0.454319	0.649599	0.699879
C1_03210C	CDC12	2837.87	-1.96325	0.159608	-12.3005	9e-35	1.5e-33
C1_03220C	BMH1	18273.3	-0.722168	0.130654	-5.52731	3.25e-08	9.95e-08
C1_03230C	ARX1	3691.48	1.33638	0.211241	6.32636	2.51e-10	9.22e-10
C1_03240W	orf19.3016	836.631	-0.756333	0.180095	-4.19964	2.67e-05	6.03e-05
C1_03250C	SPP1	667.864	-0.264701	0.21837	-1.21217	0.225449	0.277447
C1_03260W	orf19.3019	960.516	0.458156	0.155226	2.95154	0.00316194	0.00542453
C1_03270W	orf19.3021	723.446	-0.404663	0.292029	-1.3857	0.16584	0.210937
C1_03280W	orf19.3022	2499.79	0.302801	0.133203	2.27323	0.0230122	0.0342852
C1_03290W	NGG1	2083.65	0.602723	0.224223	2.68806	0.00718695	0.011658
C1_03300C	MAS1	1938.6	0.0052905	0.120639	0.0438539	0.965021	0.970746
C1_03310W	ARP7	2708.91	0.936708	0.133882	6.9965	2.62e-12	1.15e-11
C1_03320C	EHD3	3248.84	2.70428	0.152509	17.7319	2.38e-70	1.32e-68
C1_03330C	orf19.3030	1716.88	0.787984	0.166476	4.73332	2.21e-06	5.64e-06
C1_03340C	SEC62	1577.09	-1.63212	0.319918	-5.10169	3.37e-07	9.37e-07
C1_03350C	RLI1	5801.89	-0.43802	0.112307	-3.90019	9.61e-05	0.000202587
C1_03360W	orf19.3035	2660.4	0.409833	0.140939	2.90788	0.00363892	0.00617799
C1_03370W	orf19.3037	20556.6	1.23997	0.178263	6.95586	3.5e-12	1.51e-11
C1_03380W	TPS2	6970.57	0.131614	0.129515	1.01621	0.309529	0.368836
C1_03390W	EHT1	530.451	-0.128243	0.197394	-0.64968	0.515899	0.576961
C1_03400W	orf19.3041	1134.2	0.128914	0.203436	0.633682	0.526289	0.586223
C1_03410W	orf19.3042	145.241	-0.98372	0.349782	-2.81238	0.00491764	0.00818132
C1_03430W	orf19.3043	1220.01	0.885225	0.162091	5.4613	4.73e-08	1.42e-07
C1_03440C	orf19.3045	1599.81	-0.550001	0.191608	-2.87045	0.00409889	0.00687925
C1_03450C	orf19.3047	2513.44	0.748549	0.131586	5.68868	1.28e-08	4.04e-08
C1_03460C	orf19.3048	251.501	-1.76264	0.352101	-5.00606	5.56e-07	1.52e-06
C1_03470C	orf19.3049	16.3403	0.499799	0.659539	0.757799	0.448571	0.510074
C1_03480C	AGE1	1744.92	-2.10654	0.164694	-12.7907	1.85e-37	3.47e-36
C1_03490W	orf19.3051	1648.4	-4.06403	0.225257	-18.0418	9.16e-73	5.48e-71
C1_03500W	YPT1	4907.64	0.201869	0.210289	0.959961	0.337075	0.39797
C1_03510C	orf19.3053	2908.46	-2.58427	0.262967	-9.82733	8.59e-23	7.82e-22
C1_03520W	RPN3	5688.83	-0.619305	0.178865	-3.46242	0.000535344	0.00102598
C1_03530W	MED17	1322.42	0.508892	0.197775	2.57309	0.0100796	0.0159891
C1_03540C	orf19.3057	472.222	-0.559303	0.1638	-3.41454	0.000638898	0.00121188
C1_03550C	COQ6	1655.67	-1.49112	0.170723	-8.73419	2.45e-18	1.65e-17
C1_03560C	SUA71	8133.88	2.21362	0.125644	17.6182	1.79e-69	9.64e-68
C1_03580W	orf19.3059.1	15.8061	5.7783	1.26107	4.58207	4.6e-06	1.13e-05
C1_03600W	orf19.3060	1350.39	-2.75442	0.30377	-9.06745	1.22e-19	8.87e-19
C1_03610C	IMP1	381.148	-0.287583	0.240261	-1.19696	0.231321	0.28393
C1_03620C	orf19.3061.1	5136.41	0.708514	0.163666	4.32903	1.5e-05	3.47e-05
C1_03630W	orf19.3062	943.099	0.644823	0.255709	2.5217	0.0116788	0.0183258
C1_03640C	HFL1	399.992	-1.07564	0.316696	-3.39644	0.000682694	0.00129014
C1_03650C	MRPL27	1336.9	0.720484	0.142994	5.03855	4.69e-07	1.29e-06
C1_03660W	orf19.3064.1	248.155	0.475562	0.255277	1.86292	0.0624733	0.0864318
C1_03670C	DAO1	2397.56	0.867364	0.181566	4.77712	1.78e-06	4.58e-06
C1_03680W	ENG1	1545.18	-0.688134	0.223263	-3.08216	0.00205504	0.00361393
C1_03690W	orf19.71	1385.41	-0.730699	0.177305	-4.12115	3.77e-05	8.36e-05
C1_03710C	MSB1	923.704	-0.392955	0.164467	-2.38926	0.0168822	0.0257944
C1_03720C	orf19.1037	1440.49	-0.419893	0.55509	-0.756442	0.449384	0.510618
C1_03730C	MNS1	1773.42	-1.28028	0.187512	-6.82772	8.63e-12	3.59e-11
C1_03740W	WAR1	1056.18	0.623149	0.344951	1.80649	0.0708425	0.0971082
C1_03750W	orf19.1034	294.338	0.142594	0.367759	0.387738	0.69821	0.743653
C1_03760C	STR2	1597.23	-0.0490425	0.141943	-0.345508	0.729713	0.771685
C1_03770W	SKO1	954.055	-0.134634	0.210523	-0.639522	0.522484	0.582829
C1_03780C	HMG1	4757.47	0.361228	0.214195	1.68645	0.0917096	0.122951
C1_03790C	orf19.1030	5088.68	0.955293	0.226085	4.22537	2.39e-05	5.41e-05
C1_03800W	RPP1	753.935	1.65667	0.257819	6.42571	1.31e-10	4.93e-10
C1_03810C	ELA1	887.308	1.15796	0.192148	6.02642	1.68e-09	5.72e-09
C1_03820W	PDR16	344.987	-0.410918	0.312632	-1.31438	0.188718	0.237072
C1_03830C	orf19.1026	1374.17	0.783944	0.124246	6.30962	2.8e-10	1.02e-09
C1_03840W	orf19.1026.1	185.307	-0.352024	0.396896	-0.886943	0.37511	0.43721
C1_03860C	BNI4	1313.2	-0.244945	0.194122	-1.26181	0.207018	0.256889
C1_03870C	orf19.4459	132.069	-5.67554	0.907567	-6.25358	4.01e-10	1.45e-09
C1_03880C	orf19.4461	0.916869	0.653527	3.92704	0.166417	0.867829	0.89254
C1_03890W	CIS308	27.4945	1.89696	0.992187	1.91189	0.0558898	0.0779419
C1_03900W	SEN15	391.157	1.21493	0.19846	6.1218	9.25e-10	3.23e-09
C1_03910C	orf19.4465	757.78	0.289866	0.213051	1.36055	0.173657	0.219556
C1_03920C	orf19.4466	682.233	0.668194	0.181079	3.69008	0.000224185	0.000449401
C1_03930W	NUE2	1009.35	-0.4992	0.180643	-2.76347	0.00571912	0.00942481
C1_03940W	orf19.4468	4953.81	-1.18629	0.178724	-6.63753	3.19e-11	1.26e-10
C1_03950C	orf19.4470	210.119	0.000540197	0.216975	0.00248968	0.998014	0.998177
C1_03960C	orf19.4471	761.918	0.771862	0.221597	3.48318	0.000495498	0.000953807
C1_03970W	orf19.4472	11.4721	-1.11533	0.983757	-1.13374	0.256902	0.312314
C1_03980W	SPC19	228.567	0.123045	0.216976	0.567091	0.570653	0.628635
C1_03990W	orf19.4474	1031.04	-1.61272	0.469483	-3.4351	0.000592346	0.00112955
C1_04000C	KTR4	733.667	-0.644175	0.143963	-4.47459	7.66e-06	1.84e-05
C1_04010C	orf19.4476	348.531	-3.16025	0.521758	-6.05692	1.39e-09	4.77e-09
C1_04020C	CSH1	11427.4	-2.57689	0.787371	-3.27278	0.00106495	0.00195738
C1_04030W	orf19.4478	651.809	-2.21664	0.28116	-7.88394	3.17e-15	1.72e-14
C1_04040C	orf19.4479	2399.24	1.53101	0.248181	6.16895	6.87e-10	2.42e-09
C1_04050C	MFALPHA	0	NA	NA	NA	NA	NA
C1_04060W	IFI3	622.669	0.543225	0.45061	1.20553	0.227998	0.280303
C1_04070C	BET4	1621.15	1.34045	0.189825	7.06151	1.65e-12	7.31e-12
C1_04080W	MAD2	391.706	0.930602	0.23974	3.88172	0.000103722	0.000217642
C1_04090C	orf19.1041	424.526	0.261411	0.218373	1.19708	0.231274	0.28393
C1_04100C	POR1	85375.4	2.12893	0.123541	17.2325	1.51e-66	7.64e-65
C1_04110W	orf19.1043	3517.62	4.09534	0.326909	12.5274	5.28e-36	9.3e-35
C1_04120C	orf19.1045	1470.62	2.02405	0.196159	10.3184	5.82e-25	6.01e-24
C1_04130W	ERB1	3510.12	1.42162	0.19483	7.29672	2.95e-13	1.39e-12
C1_04140W	IFD6	57.4847	0.502623	0.558736	0.899571	0.368349	0.430563
C1_04150C	orf19.1049	94.5793	-1.53806	0.34258	-4.48963	7.13e-06	1.72e-05
C1_04160C	orf19.1050	183.346	-0.653976	0.315787	-2.07094	0.0383643	0.055217
C1_04170C	HTA2	4312.64	-2.49451	0.278488	-8.95732	3.33e-19	2.35e-18
C1_04180W	orf19.1052	4326.37	-2.69315	0.282249	-9.54176	1.4e-21	1.17e-20
C1_04190C	BST1	619.69	-0.537087	0.272444	-1.97137	0.0486816	0.0686264
C1_04200C	orf19.1054	1084.06	-0.338058	0.175013	-1.93162	0.0534062	0.0748374
C1_04210C	CDC3	2701.04	-2.27338	0.165664	-13.7228	7.41e-43	1.75e-41
C1_04220C	orf19.1057	246.901	-0.942113	0.249457	-3.77666	0.000158947	0.000324921
C1_04230W	RPN13	1355.13	-1.51724	0.125819	-12.0589	1.74e-33	2.7e-32
C1_04240C	HHF1	3088.65	-3.60704	0.308085	-11.7079	1.16e-31	1.66e-30
C1_04250C	orf19.1060	26.6455	0.562352	0.649776	0.865455	0.386789	0.44945
C1_04260W	HHT21	3683.48	-5.31725	0.367641	-14.4631	2.07e-47	5.8e-46
C1_04270C	orf19.1062	159.596	4.36448	3.09669	1.4094	NA	NA
C1_04280C	orf19.1063	154.514	-3.78176	0.417001	-9.06894	1.2e-19	8.76e-19
C1_04290C	ACS2	43378.3	-2.27758	0.386181	-5.8977	3.69e-09	1.22e-08
C1_04300C	SSA2	33388.7	-0.140967	0.191999	-0.734206	0.462823	0.524424
C1_04310C	GIG1	272.071	0.487801	0.347836	1.40239	0.160799	0.205296
C1_04320W	GPM2	847.927	0.733228	0.369975	1.98183	0.0474983	0.0671289
C1_04330W	RPN4	35751	2.42674	0.245895	9.86902	5.67e-23	5.25e-22
C1_04340C	orf19.1070	221.792	-1.89497	0.338224	-5.60269	2.11e-08	6.54e-08
C1_04350C	orf19.5203	752.497	1.32257	1.45435	0.909389	NA	NA
C1_04360C	orf19.5201.1	4924.99	0.918854	0.232523	3.95166	7.76e-05	0.000164833
C1_04370C	orf19.5201	1007.21	-0.16172	0.147036	-1.09987	0.271389	0.328161
C1_04380W	SIT4	1345.05	-1.12085	0.182822	-6.13082	8.74e-10	3.06e-09
C1_04390C	NOP4	3968.89	1.63103	0.191808	8.50347	1.84e-17	1.17e-16
C1_04400C	APE2	6816.91	-0.735551	0.212716	-3.4579	0.000544395	0.00104234
C1_04410C	ESS1	1413.32	0.0345745	0.146244	0.236416	0.81311	0.845804
C1_04420C	URA6	2178.52	-0.499869	0.245621	-2.03512	0.041839	0.0598232
C1_04430C	orf19.5194.1	548.686	-0.851141	0.275161	-3.09325	0.00197976	0.00348758
C1_04440W	orf19.6833.2	0	NA	NA	NA	NA	NA
C1_04450C	FMA1	56.6856	-1.21747	0.59217	-2.05594	0.039788	0.0570911
C1_04460C	orf19.6838	1623.73	2.07872	0.175232	11.8627	1.85e-32	2.75e-31
C1_04470C	orf19.6840	75.6871	-2.01351	0.589613	-3.41497	0.000637879	0.0012107
C1_04480C	TUS1	1298.1	-0.80904	0.215688	-3.75097	0.00017615	0.000357215
C1_04490W	orf19.6843	734.376	-1.33016	0.203446	-6.53816	6.23e-11	2.4e-10
C1_04500W	ICL1	27021.2	3.34418	0.36103	9.26286	1.99e-20	1.53e-19
C1_04510W	orf19.6845	454.965	-0.300954	0.435079	-0.691724	0.489111	0.550938
C1_04520C	PHO85	2242.4	-0.902366	0.261133	-3.45558	0.000549116	0.00105072
C1_04530C	orf19.6847	1370.91	0.671766	0.215942	3.11087	0.00186539	0.00329752
C1_04540C	VPS16	1239.47	-0.167601	0.195934	-0.855396	0.392332	0.45442
C1_04550W	ELC1	385.605	-0.00961579	0.208018	-0.0462258	0.96313	0.969324
C1_04560W	orf19.6850	728.108	-0.567879	0.199893	-2.84091	0.00449851	0.00750858
C1_04570C	CHL4	172.275	-0.628531	0.336954	-1.86533	0.062135	0.0859833
C1_04580C	orf19.6852	817.088	-1.24152	0.25618	-4.84629	1.26e-06	3.31e-06
C1_04590W	orf19.6852.1	4199.39	0.806173	0.453191	1.77888	0.0752588	0.102724
C1_04600C	orf19.6853	1088.89	-1.39895	0.201396	-6.94626	3.75e-12	1.62e-11
C1_04610W	ATP1	17207.6	-2.3884	0.236223	-10.1108	4.95e-24	4.82e-23
C1_04620W	orf19.6855	1513.05	-0.810064	0.181422	-4.46508	8e-06	1.92e-05
C1_04630C	NEO1	2293.04	0.811474	0.303544	2.67333	0.00751019	0.0121501
C1_04640W	orf19.782	1334	-1.87225	0.217178	-8.62083	6.65e-18	4.38e-17
C1_04650W	DUR3	101.396	0.460574	0.336986	1.36675	0.171705	0.217502
C1_04660W	DUR1,2	460.806	-0.992507	0.288563	-3.43948	0.000582829	0.00111244
C1_04670W	HAT1	591.6	-2.76923	0.299229	-9.25457	2.15e-20	1.65e-19
C1_04680W	PIL1	16176.6	-1.68902	0.264983	-6.37408	1.84e-10	6.86e-10
C1_04690C	REC8	65.7385	3.66731	0.435275	8.42527	3.6e-17	2.26e-16
C1_04700C	orf19.775	1150.93	0.393863	0.186503	2.11183	0.0347006	0.0501688
C1_04710C	orf19.773	1256.2	1.63186	0.224763	7.26033	3.86e-13	1.8e-12
C1_04720W	orf19.772.1	844.088	0.987806	0.165015	5.98615	2.15e-09	7.26e-09
C1_04730C	LYS21	4343.89	-0.287504	0.126405	-2.27446	0.022938	0.0341831
C1_04740W	LPG20	1061.03	-1.39539	0.160352	-8.70204	3.26e-18	2.18e-17
C1_04750W	IFE1	433.282	0.483846	0.294144	1.64493	0.0999845	0.133022
C1_04760C	SYG1	1950.74	1.78488	0.207318	8.60935	7.35e-18	4.81e-17
C1_04770C	ERG3	779.06	-1.2001	0.303885	-3.9492	7.84e-05	0.000166478
C1_04780C	orf19.764	1241.7	-0.491022	0.21575	-2.27589	0.0228526	0.0340641
C1_04790W	orf19.763	904.425	0.567882	0.231431	2.45379	0.0141361	0.0218835
C1_04800C	orf19.762	30.2124	-0.829033	0.649166	-1.27707	0.201577	0.251004
C1_04810W	TCO89	2635.11	1.17047	0.266171	4.39742	1.1e-05	2.57e-05
C1_04820C	orf19.760	224.166	-0.506736	0.48238	-1.05049	0.293492	0.352306
C1_04830W	SEC21	4087.02	-2.53094	0.158671	-15.9509	2.81e-57	1.06e-55
C1_04840C	orf19.758	676.401	0.470788	0.188951	2.49158	0.0127175	0.0198486
C1_04850C	orf19.757.1	343.695	0.717836	0.190134	3.77542	0.000159736	0.000326315
C1_04860W	orf19.757	2033.6	-0.242753	0.139973	-1.73429	0.0828669	0.112105
C1_04870W	SAP7	21.2761	-0.144173	1.20209	-0.119935	0.904535	0.921442
C1_04880C	MRPL37	492.85	-0.443888	0.236682	-1.87546	0.0607292	0.0842672
C1_04890W	YBN5	6068.2	-0.604809	0.151593	-3.98968	6.62e-05	0.0001418
C1_04900W	MNN15	1075.65	0.68414	0.168258	4.06602	4.78e-05	0.000104364
C1_04910C	orf19.752	802.125	-1.82817	0.222374	-8.22116	2.02e-16	1.19e-15
C1_04930C	orf19.751	327.802	-2.63605	0.313869	-8.39856	4.52e-17	2.82e-16
C1_04940C	orf19.750	150.678	0.863267	0.31323	2.75601	0.00585108	0.0096215
C1_04950C	RPM2	9536.14	3.26416	0.232128	14.0619	6.51e-45	1.66e-43
C1_04960C	orf19.50	1924.75	1.13362	0.194587	5.8258	5.68e-09	1.85e-08
C1_04970W	orf19.51	3801.04	0.457314	0.195194	2.34288	0.0191358	0.0289335
C1_04980C	orf19.52	1105.13	-1.17873	0.303203	-3.8876	0.00010124	0.0002128
C1_04990C	orf19.53	761.832	-0.214253	0.191112	-1.12108	0.262252	0.317948
C1_05000W	RHD1	1455.77	-3.08509	0.195636	-15.7695	5.04e-56	1.82e-54
C1_05010C	orf19.55	1305.53	-1.94083	0.340475	-5.70035	1.2e-08	3.79e-08
C1_05020C	ARG2	729.726	-1.43739	0.276163	-5.20487	1.94e-07	5.52e-07
C1_05030C	PSF2	251.668	-1.48289	0.25409	-5.83607	5.34e-09	1.74e-08
C1_05050C	RRP6	2649.2	1.2657	0.173653	7.2887	3.13e-13	1.47e-12
C1_05060W	REI1	1638.5	1.32846	0.25845	5.14012	2.75e-07	7.72e-07
C1_05070C	GPI7	3436.56	2.69368	0.319571	8.42904	3.49e-17	2.2e-16
C1_05080W	GPT1	4555.85	3.94206	0.390948	10.0834	6.55e-24	6.31e-23
C1_05090W	TRY2	772.954	-0.0882682	0.174945	-0.504549	0.613875	0.668289
C1_05100W	orf19.4061	216.226	-1.79295	0.298595	-6.00462	1.92e-09	6.51e-09
C1_05110C	ARO4	3675.67	-3.78648	0.528351	-7.1666	7.69e-13	3.5e-12
C1_05120W	orf19.4059	938.878	0.294969	0.214715	1.37377	0.169513	0.215026
C1_05130W	orf19.4057	0.634535	-2.57742	3.96613	-0.649858	0.515784	0.576961
C1_05140W	BRG1	276.126	0.0388936	0.386849	0.10054	0.919916	0.933368
C1_05150C	orf19.450	4.01826	0.873942	2.2018	0.396921	0.691425	0.738618
C1_05160C	orf19.449	2530.04	1.2692	0.232042	5.46969	4.51e-08	1.35e-07
C1_05170C	CUE5	2730.35	-0.365833	0.135685	-2.69619	0.00701386	0.0113985
C1_05180C	orf19.446.2	597.103	-0.102597	0.208696	-0.491609	0.622996	0.676408
C1_05190C	orf19.446.1	754.068	-0.171481	0.159945	-1.07212	0.283666	0.341787
C1_05200C	orf19.446	4063.05	2.85479	0.219339	13.0155	9.99e-39	1.99e-37
C1_05210C	orf19.445	1835.54	-0.201275	0.200167	-1.00554	0.314638	0.374158
C1_05220C	orf19.444	192.675	0.0447123	0.349058	0.128094	0.898074	0.916697
C1_05230W	orf19.443	478.72	0.854613	0.193585	4.41466	1.01e-05	2.39e-05
C1_05240C	RPT1	3191.69	-0.670126	0.297823	-2.25008	0.0244437	0.036241
C1_05250W	orf19.442	0	NA	NA	NA	NA	NA
C1_05260C	SDH1	574.963	-2.26071	0.302234	-7.48	7.43e-14	3.69e-13
C1_05270C	orf19.439	932.988	-0.218046	0.169697	-1.28492	0.198822	0.248131
C1_05280W	orf19.438	870.84	0.705882	0.23596	2.99153	0.00277581	0.00479851
C1_05290W	GRS1	8398.65	-0.0386806	0.179165	-0.215894	0.829071	0.85877
C1_05300C	PRD1	3616.35	-2.20334	0.209638	-10.5102	7.75e-26	8.24e-25
C1_05320C	orf19.433	849.174	-0.576448	0.186419	-3.09222	0.00198667	0.00349874
C1_05330C	orf19.432	1286.06	1.10388	0.175283	6.29769	3.02e-10	1.1e-09
C1_05340C	ZCF2	3843.1	1.92989	0.203129	9.5008	2.08e-21	1.72e-20
C1_05350W	YPT53	1294.69	2.2661	0.187476	12.0874	1.23e-33	1.92e-32
C1_05360C	orf19.429	2687.75	1.53855	0.134912	11.4041	3.99e-30	5.23e-29
C1_05370C	orf19.428	1899.21	1.02618	0.14372	7.14019	9.32e-13	4.23e-12
C1_05380C	orf19.427	1098.34	0.132307	0.289522	0.456983	0.647683	0.698174
C1_05390C	orf19.426	1648.35	0.773456	0.160597	4.81612	1.46e-06	3.8e-06
C1_05400C	orf19.425	460.848	1.13837	0.209758	5.42706	5.73e-08	1.7e-07
C1_05410C	TRP99	1738.19	-1.921	0.155927	-12.3199	7.08e-35	1.18e-33
C1_05420W	orf19.423	590.799	0.817459	0.249195	3.2804	0.00103662	0.0019076
C1_05430W	SPT20	1668.76	0.953239	0.124467	7.65859	1.88e-14	9.68e-14
C1_05440C	orf19.419	1485	1.61325	0.175896	9.17161	4.66e-20	3.49e-19
C1_05450W	orf19.420	0	NA	NA	NA	NA	NA
C1_05460W	KOG1	3765.49	1.32037	0.224359	5.88509	3.98e-09	1.31e-08
C1_05470W	MTM1	390.127	-1.10292	0.277917	-3.96851	7.23e-05	0.000154153
C1_05480C	orf19.416	72.5126	-1.74937	0.541398	-3.23121	0.00123268	0.0022387
C1_05490C	orf19.415	1109.32	-0.507895	0.125147	-4.05838	4.94e-05	0.000107433
C1_05500W	RSM22	1387.76	0.87556	0.209634	4.17662	2.96e-05	6.63e-05
C1_05510C	RPS27A	1117.31	0.131123	0.150773	0.869669	0.384481	0.446939
C1_05520W	orf19.413	504.205	0.814773	1.04004	0.783405	NA	NA
C1_05530C	SSH1	2170.33	-0.765675	0.248829	-3.07711	0.00209018	0.0036715
C1_05540C	orf19.411	2475.54	1.69105	0.227508	7.43293	1.06e-13	5.18e-13
C1_05560W	RIB4	907.816	-2.89118	0.286974	-10.0747	7.15e-24	6.88e-23
C1_05600W	GSL1	1598.83	0.781675	0.141497	5.52434	3.31e-08	1.01e-07
C1_05610W	orf19.2494	734.224	-0.0939177	0.201579	-0.465909	0.64128	0.692932
C1_05620C	STE3	372.604	1.21349	0.338111	3.58904	0.000331896	0.000651204
C1_05630C	orf19.2489	10977.7	0.804194	0.136574	5.88836	3.9e-09	1.29e-08
C1_05640C	FAL1	1226.9	1.07988	0.229005	4.71552	2.41e-06	6.12e-06
C1_05650W	orf19.2487	1115.6	1.2195	0.225199	5.41522	6.12e-08	1.81e-07
C1_05660C	orf19.2485	5901.33	1.20519	0.122448	9.84247	7.39e-23	6.78e-22
C1_05670W	orf19.2484	2020.81	0.046161	0.190653	0.242121	0.808686	0.841927
C1_05680C	RIM1	1206.86	-1.0455	0.214374	-4.877	1.08e-06	2.85e-06
C1_05690C	orf19.2481	153.511	3.21395	0.609991	5.26885	1.37e-07	3.94e-07
C1_05700W	AUT7	11044	2.02236	0.182594	11.0757	1.65e-28	2.02e-27
C1_05710C	UGA4	116.067	0.05363	0.481527	0.111375	0.911319	0.926035
C1_05720W	orf19.2478.1	22777.5	-0.959517	0.208407	-4.60406	4.14e-06	1.03e-05
C1_05740C	orf19.2478	174.692	-1.17251	0.349476	-3.35504	0.000793538	0.00148082
C1_05750C	orf19.2476	1418.71	0.121856	0.247445	0.492454	0.622398	0.676
C1_05760C	PGA26	10.049	-6.54911	1.58954	-4.12012	3.79e-05	8.4e-05
C1_05770C	PRC3	2222.59	-0.772859	0.172734	-4.47427	7.67e-06	1.84e-05
C1_05780W	RSC9	1838.03	-0.384934	0.228197	-1.68685	0.0916319	0.122874
C1_05790W	orf19.2472.1	395.082	0.11541	0.257379	0.448405	0.653861	0.703661
C1_05800C	orf19.2472	377.366	0.480823	0.219939	2.18616	0.0288038	0.0422335
C1_05810W	GIM5	521.765	-0.594158	0.372187	-1.5964	0.1104	0.145296
C1_05820C	RAD10	369.91	-1.86146	0.237137	-7.84973	4.17e-15	2.25e-14
C1_05830W	orf19.2468	15.8462	-7.20804	1.41072	-5.10946	3.23e-07	9e-07
C1_05840W	PRN1	81.5995	-0.616533	0.427598	-1.44185	0.149344	0.191632
C1_05850W	POL32	414.082	-1.28916	0.370918	-3.47559	0.000509731	0.000979968
C1_05860W	PRN2	347.736	-0.0745512	0.313389	-0.237887	0.811969	0.845201
C1_05870W	PRN3	752.193	1.17767	0.202585	5.81323	6.13e-09	1.98e-08
C1_05880W	PRN4	911.958	-0.537686	0.229173	-2.3462	0.0189659	0.028691
C1_05890W	orf19.2460	18522.9	7.18895	2.05613	3.49634	NA	NA
C1_05900W	orf19.2459	270.549	-1.23081	0.279587	-4.40225	1.07e-05	2.52e-05
C1_05910W	SIP5	2434.1	0.853249	0.24411	3.49535	0.000473439	0.000913361
C1_05920W	orf19.2457	42.0653	0.508014	0.542939	0.935674	0.349441	0.410816
C1_05930C	orf19.2455	2434.05	0.719742	0.246556	2.91918	0.00350953	0.00597884
C1_05940W	PHO87	3669.26	0.957802	0.405402	2.3626	0.0181473	0.0275345
C1_05950C	orf19.2452	7378.53	1.40509	1.7361	0.809337	NA	NA
C1_05960W	PGA45	19626.2	2.63707	1.29682	2.0335	NA	NA
C1_05970W	orf19.2449	133.717	2.54324	0.556192	4.5726	4.82e-06	1.18e-05
C1_05980W	orf19.2447	1581.06	0.169678	0.291867	0.581355	0.561001	0.61912
C1_05990C	orf19.2446	602.445	-0.976133	0.237858	-4.10385	4.06e-05	8.97e-05
C1_06000W	orf19.2445	83.3294	0.902383	0.379606	2.37716	0.0174465	0.0265901
C1_06010W	CHS7	2446.61	-0.0859936	0.130792	-0.657481	0.510872	0.572281
C1_06020W	RGD1	1729.11	-0.546211	0.278824	-1.95898	0.0501151	0.0704682
C1_06030C	orf19.2442	333.777	0.988919	0.171184	5.77693	7.61e-09	2.45e-08
C1_06040W	RTT101	1371.1	1.18336	0.15059	7.85815	3.9e-15	2.11e-14
C1_06050C	QCR10	1087.13	0.0209235	0.262367	0.079749	0.936437	0.947457
C1_06060C	ACP1	2023.21	0.495596	0.130508	3.79745	0.000146195	0.000300868
C1_06070W	orf19.2438	801.029	0.347368	0.146971	2.36351	0.0181028	0.0274738
C1_06080C	ARC35	2514.99	0.290898	0.37656	0.772514	0.43981	0.501701
C1_06090C	SKY1	2695.75	1.84702	0.184919	9.98827	1.72e-23	1.62e-22
C1_06100C	MSI3	16289.9	0.104875	0.127462	0.822798	0.410623	0.47229
C1_06110C	NPL4	1489.26	-0.70152	0.206081	-3.4041	0.000663815	0.00125641
C1_06120C	orf19.2433	75.1667	-0.302779	0.408284	-0.741589	0.458336	0.519726
C1_06130C	HAC1	3243.17	-0.839562	0.249295	-3.36774	0.000757863	0.00142032
C1_06140C	orf19.2431	8.34682	-6.28731	1.58391	-3.96949	7.2e-05	0.000153618
C1_06150W	orf19.2430	0.627115	-2.54092	3.96764	-0.64041	0.521906	0.5824
C1_06160W	orf19.2429	4.38451	-1.20182	1.90903	-0.629544	0.528993	0.588584
C1_06180W	TLO34	1798.9	0.427441	0.134511	3.17775	0.00148425	0.00266858
C1_06190C	orf19.2662	0	NA	NA	NA	NA	NA
C1_06200W	orf19.2663	706.831	-0.16417	0.203427	-0.807024	0.419653	0.481092
C1_06210W	BUD16	399.177	0.00455796	0.304795	0.0149542	0.988069	0.98969
C1_06220C	orf19.1827	41.7759	2.05357	0.581046	3.53427	0.000408901	0.000793872
C1_06230C	MDM34	1738.27	1.89149	0.205063	9.22397	2.86e-20	2.18e-19
C1_06250W	orf19.1825	71.9013	-3.85759	0.812805	-4.74602	2.07e-06	5.31e-06
C1_06260W	PGA50	2.16896	-0.571326	2.27416	-0.251225	0.80164	0.835875
C1_06270W	orf19.1823	375.03	-1.37331	0.52489	-2.61637	0.00888699	0.0142117
C1_06280C	UME6	14.9336	-0.853353	0.927618	-0.91994	0.357604	0.419369
C1_06290C	orf19.1821	1.62279	-1.06934	2.87248	-0.372272	0.70969	0.754283
C1_06320W	orf19.177	1735.05	2.44812	0.285943	8.56158	1.11e-17	7.18e-17
C1_06330W	orf19.6280	4.26521	4.75403	2.00615	2.36973	0.0178013	0.0270431
C1_06340W	orf19.6277	60.6847	-3.55031	0.724694	-4.89905	9.63e-07	2.56e-06
C1_06350W	orf19.6276	15512.6	4.28849	0.173607	24.7023	1.01e-134	2.37e-132
C1_06360W	orf19.6275	623.82	1.02898	0.236598	4.34909	1.37e-05	3.18e-05
C1_06370C	PBR1	51.3914	2.44139	0.723659	3.37367	0.000741724	0.00139264
C1_06380C	orf19.6273	622.163	1.50799	0.155695	9.68553	3.47e-22	3.03e-21
C1_06390W	orf19.6272	881.484	0.000706243	0.158922	0.00444396	0.996454	0.996781
C1_06400C	orf19.6271	3888.64	0.894083	0.147189	6.07438	1.24e-09	4.29e-09
C1_06410W	orf19.6269	1289.62	1.34767	0.17523	7.69084	1.46e-14	7.57e-14
C1_06420C	orf19.6268	1085.11	0.273909	0.238208	1.14988	0.250195	0.305377
C1_06430C	orf19.6267	1659.67	6.80281	1.08476	6.27126	3.58e-10	1.3e-09
C1_06440C	orf19.6266	1245.14	0.592225	0.144088	4.11017	3.95e-05	8.75e-05
C1_06450C	RPS14B	13648.8	-0.27351	0.216073	-1.26582	0.205576	0.255412
C1_06460C	RPS22A	3406.53	-2.0264	0.256964	-7.88592	3.12e-15	1.7e-14
C1_06470W	orf19.6264.4	8728.86	0.405204	0.16716	2.42405	0.0153485	0.0236047
C1_06480C	orf19.6264.3	1204.69	-0.579289	0.193865	-2.98811	0.00280707	0.0048498
C1_06500W	orf19.6264	411.24	-0.919707	0.458779	-2.00468	0.0449968	0.0638894
C1_06510C	orf19.6263	1780.35	0.550151	0.114186	4.81805	1.45e-06	3.77e-06
C1_06520C	BPH1	3305.29	2.10358	0.129797	16.2067	4.52e-59	1.89e-57
C1_06530C	orf19.6260	2730.65	0.723497	0.126503	5.7192	1.07e-08	3.4e-08
C1_06540C	orf19.6259	729.985	0.301762	0.195131	1.54646	0.121994	0.15925
C1_06550W	GLT1	14292.8	-0.0276018	0.225383	-0.122466	0.90253	0.920205
C1_06560W	orf19.6255	489.687	-0.0767512	0.161646	-0.474809	0.634923	0.687646
C1_06570W	ANT1	1307.62	2.36957	0.216528	10.9435	7.14e-28	8.48e-27
C1_06580W	RPS23A	24630	-0.10952	0.168502	-0.649963	0.515716	0.576961
C1_06590C	orf19.6252	1702.54	-0.0912944	0.234792	-0.38883	0.697402	0.743311
C1_06600W	orf19.6250	8997.33	0.550404	0.138116	3.9851	6.75e-05	0.000144416
C1_06610C	HAK1	83.3299	-1.80956	0.398579	-4.54004	5.62e-06	1.37e-05
C1_06620C	orf19.6248	50.216	1.95334	0.460481	4.24196	2.22e-05	5.04e-05
C1_06630W	orf19.6247	1087.22	0.977435	0.229633	4.25651	2.08e-05	4.74e-05
C1_06640C	orf19.6247.1	1313.99	0.00346345	0.203328	0.0170338	0.98641	0.98819
C1_06650W	NAA20	409.42	-0.442187	0.217497	-2.03307	0.042045	0.0601036
C1_06660W	orf19.6245	2968.61	0.402718	0.157565	2.55589	0.0105918	0.0167233
C1_06670W	orf19.6244	1158.96	-0.430544	0.135175	-3.1851	0.00144706	0.00260326
C1_06680W	VPS34	1135.47	0.567744	0.221948	2.55801	0.0105273	0.0166301
C1_06690W	CYK3	300.045	-0.612407	0.439896	-1.39216	0.163873	0.208915
C1_06700W	orf19.6240	648.658	-0.65188	0.403753	-1.61455	0.106408	0.140709
C1_06710W	KIN28	908.482	0.385259	0.194044	1.98542	0.0470978	0.0665937
C1_06720C	orf19.6238	331.102	-1.04879	0.215576	-4.86504	1.14e-06	3.03e-06
C1_06730W	RAC1	2441.45	0.813143	0.108819	7.47244	7.87e-14	3.9e-13
C1_06740C	NOP6	1080.93	1.36334	0.191284	7.12727	1.02e-12	4.63e-12
C1_06750W	orf19.6235	549.292	1.12784	0.236875	4.76131	1.92e-06	4.94e-06
C1_06760C	orf19.6234	1704.45	1.28499	0.191319	6.71649	1.86e-11	7.52e-11
C1_06770W	orf19.6233	981.234	-0.295189	0.218068	-1.35365	0.175847	0.221908
C1_06780W	NPR1	1279.87	-1.16181	0.297177	-3.90949	9.25e-05	0.000195152
C1_06790C	MRPL19	863.316	-0.190401	0.153493	-1.24045	0.214808	0.265745
C1_06800W	orf19.6230	883.925	0.0106472	0.253001	0.0420837	0.966432	0.971525
C1_06810W	CAT1	47919.3	1.45867	0.466536	3.1266	0.00176843	0.00313611
C1_06820W	orf19.6227	2054.66	0.766251	0.164458	4.65926	3.17e-06	7.97e-06
C1_06840C	orf19.6225.1	391.27	-0.0910185	0.23933	-0.380306	0.703718	0.748736
C1_06850W	PCL7	1444.9	0.227879	0.131597	1.73164	0.083338	0.112649
C1_06860W	orf19.6224	1313.36	5.74746	1.44806	3.96909	NA	NA
C1_06870C	orf19.6222.1	17.7696	2.05058	0.936974	2.18852	0.0286319	0.0420119
C1_06880C	SPO22	39.4479	0.0927324	0.766134	0.121039	0.90366	0.920858
C1_06890C	orf19.6220.4	8423.13	-0.293948	0.206736	-1.42185	0.155069	0.198353
C1_06900C	MMD1	3159.47	-3.37066	0.21466	-15.7024	1.46e-55	5.17e-54
C1_06910C	orf19.6220	2346.65	0.352232	0.239733	1.46927	0.141761	0.182901
C1_06920C	orf19.6219	350.718	-1.26977	0.289976	-4.37887	1.19e-05	2.79e-05
C1_06930W	PGA63	6720.47	-2.78931	0.126725	-22.0107	2.27e-107	3.23e-105
C1_06940C	ATC1	5026.92	2.07014	0.118776	17.4289	4.98e-68	2.6e-66
C1_06960W	SUI2	3357.95	0.155193	0.22245	0.697655	0.485393	0.547154
C1_06970C	orf19.6211	991.943	-0.941365	1.21697	-0.77353	NA	NA
C1_06980C	orf19.6209	659.502	1.06462	0.199077	5.34779	8.9e-08	2.6e-07
C1_07000W	MEF2	841.631	-0.635231	0.332858	-1.90841	0.0563379	0.0785129
C1_07010W	orf19.6205	504.516	0.84817	0.29486	2.87652	0.0040209	0.00676317
C1_07020C	PUT3	1938.7	0.587171	0.259966	2.25865	0.0239053	0.0354858
C1_07030C	RBT4	222.732	1.42395	0.394389	3.61053	0.000305575	0.000603244
C1_07040C	orf19.6200	3.86209	0.0556407	1.46943	0.0378655	0.969795	0.974585
C1_07050C	orf19.6199	960.599	0.35366	0.281173	1.2578	0.208463	0.258525
C1_07060C	orf19.6198.1	827.916	-0.183006	0.344257	-0.531597	0.595005	0.650647
C1_07070C	DHH1	1131.34	0.976242	0.218787	4.46208	8.12e-06	1.94e-05
C1_07080W	RTT102	1467.57	0.178582	0.266744	0.66949	0.503183	0.564497
C1_07090C	orf19.6195	3929.62	0.879264	0.154891	5.67665	1.37e-08	4.33e-08
C1_07100C	orf19.6194	432.413	-0.570312	0.348528	-1.63634	0.101768	0.135189
C1_07110W	TAF145	6103.81	1.79821	0.132914	13.5291	1.05e-41	2.36e-40
C1_07120W	GAP4	17017.1	-0.806434	0.465658	-1.73182	0.0833061	0.112649
C1_07130C	orf19.4455	1229.79	0.800997	0.176641	4.53459	5.77e-06	1.4e-05
C1_07140C	RIA1	3289.03	0.228273	0.213215	1.07062	0.28434	0.342532
C1_07150W	orf19.4450.2	272.226	1.18976	0.225594	5.27392	1.34e-07	3.84e-07
C1_07160C	orf19.4450.1	752.322	3.01635	0.158197	19.0671	4.74e-81	3.76e-79
C1_07170C	ZCF23	1056.73	0.5004	0.224402	2.22993	0.0257523	0.0380426
C1_07180W	CCS1	2151.36	-1.37076	0.163438	-8.38701	4.99e-17	3.09e-16
C1_07190W	SOG2	3128.66	1.35477	0.201678	6.71746	1.85e-11	7.48e-11
C1_07200W	YMC1	910.174	-1.71506	0.214367	-8.00058	1.24e-15	6.92e-15
C1_07210C	orf19.4446	1632.13	0.495517	0.129772	3.81835	0.000134345	0.00027798
C1_07220W	orf19.4445	17162.4	2.22299	0.22734	9.77825	1.4e-22	1.25e-21
C1_07230W	PHO15	1085.36	-3.80833	0.401215	-9.49199	2.27e-21	1.86e-20
C1_07240W	YPD1	1009.39	0.373275	0.185161	2.01595	0.0438052	0.0624298
C1_07250C	ALG9	659.741	-1.17059	0.169399	-6.91023	4.84e-12	2.06e-11
C1_07260C	orf19.4441	528.545	-1.7252	0.280692	-6.14624	7.93e-10	2.79e-09
C1_07270W	SEC34	1347.46	-0.632325	0.158713	-3.98407	6.77e-05	0.000144937
C1_07280C	orf19.4439.1	294.324	1.11981	0.185762	6.0282	1.66e-09	5.66e-09
C1_07290W	orf19.4439	62.9292	0.763041	0.529947	1.43984	0.149911	0.192199
C1_07330W	RME1	46.8244	-0.920694	0.541308	-1.70087	0.0889679	0.119749
C1_07340W	orf19.4437	2108.72	-0.844906	0.331641	-2.54765	0.0108452	0.0171012
C1_07350C	GPX3	513.751	0.662089	0.153861	4.30316	1.68e-05	3.88e-05
C1_07360W	orf19.4435	1567.97	0.724884	0.230458	3.1454	0.0016586	0.00295766
C1_07370C	CPH1	278.824	0.106232	0.430827	0.246578	0.805235	0.838764
C1_07380C	KSP1	4816.19	3.01315	0.252266	11.9443	6.95e-33	1.06e-31
C1_07390W	orf19.4430	2725.84	-0.707815	0.16338	-4.33232	1.48e-05	3.42e-05
C1_07400C	orf19.4428	1051.71	1.30058	0.139192	9.34383	9.29e-21	7.33e-20
C1_07410C	SKP1	2033.53	-0.886925	0.253943	-3.49262	0.000478306	0.000922167
C1_07420C	PEX3	2586.2	1.92194	0.200207	9.59975	8.01e-22	6.78e-21
C1_07430W	PHO100	46.4928	2.43729	0.700688	3.47842	0.000504374	0.00097028
C1_07440W	orf19.4423	1602.14	0.167329	0.241472	0.692953	0.488339	0.55017
C1_07460C	GPI8	614.308	-1.43311	0.262193	-5.46588	4.61e-08	1.38e-07
C1_07470C	orf19.2798	418.102	-0.491636	0.388922	-1.2641	0.206194	0.256023
C1_07480C	orf19.2797	39.1148	-1.66935	0.549658	-3.03708	0.00238882	0.00416968
C1_07490C	orf19.2796	376.107	-2.65281	0.38662	-6.86155	6.81e-12	2.86e-11
C1_07500C	LHP1	1705.22	0.243463	0.190962	1.27493	0.202335	0.251744
C1_07510W	orf19.2794	623.304	-1.39827	0.237336	-5.8915	3.83e-09	1.26e-08
C1_07520C	IST2	1072.53	-1.49009	0.153408	-9.71326	2.65e-22	2.33e-21
C1_07530W	orf19.2800	284.104	3.40448	0.390798	8.71161	3e-18	2.01e-17
C1_07540C	BBC1	2591.6	0.0594772	0.199783	0.297708	0.765926	0.803577
C1_07550W	SWD2	382.739	-1.53874	0.217383	-7.07846	1.46e-12	6.51e-12
C1_07560W	orf19.2789	687.495	1.93384	0.249238	7.75901	8.56e-15	4.53e-14
C1_07570C	orf19.2788	479.284	0.131932	0.256152	0.515055	0.606514	0.661928
C1_07580C	PRY1	4504.09	7.79989	1.99432	3.91106	NA	NA
C1_07590C	orf19.2786	1107.66	-1.18715	0.177179	-6.7003	2.08e-11	8.36e-11
C1_07600W	ATP7	5432.7	0.118708	0.140275	0.846253	0.397412	0.459376
C1_07610C	orf19.2784	161.042	-0.471472	0.411631	-1.14538	0.252053	0.307276
C1_07620C	PIR32	58.825	0.916017	0.542876	1.68734	0.0915374	0.122774
C1_07630W	orf19.2782	1045.26	-0.508811	0.163801	-3.10628	0.00189455	0.00334519
C1_07640C	orf19.2781	3682.67	4.43245	0.435022	10.189	2.22e-24	2.22e-23
C1_07650W	orf19.2779	652.718	2.62842	0.358915	7.32324	2.42e-13	1.15e-12
C1_07660W	orf19.2778	611.918	3.71906	0.504279	7.375	1.64e-13	7.89e-13
C1_07670W	ZCF4	127.602	-1.51245	0.90046	-1.67964	0.0930274	0.124635
C1_07680W	HAP2	1089.91	1.11312	0.165628	6.72063	1.81e-11	7.32e-11
C1_07690C	orf19.1229	8417.13	1.8196	0.32929	5.52583	3.28e-08	1e-07
C1_07700C	VRG4	2603.68	-0.297624	0.288115	-1.03301	0.301602	0.360763
C1_07710C	ADE4	3826.2	0.284664	0.17809	1.59843	0.109948	0.144795
C1_07770W	FGR6-3	146.697	-0.874744	0.300225	-2.91363	0.00357253	0.0060726
C1_07780W	orf19.4713	1208.95	-0.869255	0.134656	-6.4554	1.08e-10	4.07e-10
C1_07790C	orf19.5049	1278.61	2.02066	0.216388	9.33817	9.8e-21	7.71e-20
C1_07800W	MTO1	719.551	0.686053	0.340403	2.01542	0.0438611	0.0624949
C1_07810C	orf19.5051	472.19	0.590255	0.334052	1.76696	0.0772353	0.105163
C1_07820W	orf19.5052	513.799	-0.467228	0.153683	-3.04021	0.00236417	0.00413374
C1_07830C	ECO1	232.848	-0.210719	0.340323	-0.619173	0.535802	0.595293
C1_07840W	orf19.5054	1654.42	-0.380024	0.150666	-2.52229	0.0116593	0.0182999
C1_07850C	orf19.5056	271.394	-0.692527	0.251711	-2.75128	0.00593621	0.00974835
C1_07860W	orf19.5057	126.46	0.0109636	0.366004	0.0299549	0.976103	0.979634
C1_07870C	SMI1	16785.8	3.00054	0.104349	28.7548	7.89e-182	3.01e-179
C1_07880C	GCS1	1815.37	1.28167	0.195333	6.56143	5.33e-11	2.06e-10
C1_07890C	ADE5,7	6798.48	0.949645	0.172546	5.50374	3.72e-08	1.13e-07
C1_07900W	COI1	787.876	-0.454736	0.234531	-1.93892	0.0525116	0.0736514
C1_07910C	MRPL3	1641.74	0.186961	0.167873	1.11371	0.265405	0.321563
C1_07920W	orf19.5064.1	848.586	0.6989	0.129973	5.37728	7.56e-08	2.22e-07
C1_07930C	ERD1	508.37	-0.610926	0.210594	-2.90096	0.00372019	0.00630134
C1_07950C	orf19.5066	835.494	1.45753	0.188902	7.71581	1.2e-14	6.29e-14
C1_07960W	orf19.5067	770.491	2.17761	0.244067	8.92216	4.57e-19	3.19e-18
C1_07970C	IRE1	4970.41	2.27953	0.172637	13.2042	8.3e-40	1.73e-38
C1_07980C	orf19.5069	694.912	2.79795	0.201453	13.8889	7.4e-44	1.81e-42
C1_07990C	orf19.5070	644.625	-0.588905	0.241352	-2.44003	0.0146861	0.0226717
C1_08000W	NRP1	543.346	-0.0227687	0.243956	-0.093331	0.925641	0.938401
C1_08010W	DPM1	3299.29	-4.80787	0.260743	-18.4392	6.37e-76	4.27e-74
C1_08020W	UBA2	1457.23	-0.510996	0.181931	-2.80874	0.00497363	0.00826546
C1_08030W	PFY1	2733.51	-1.81462	0.152759	-11.879	1.52e-32	2.28e-31
C1_08040W	orf19.5076.1	502.06	0.905193	0.145714	6.21212	5.23e-10	1.87e-09
C1_08050W	NUO4	2638.38	0.104295	0.127756	0.816365	0.414291	0.475792
C1_08060W	OFR1	740.034	-1.7115	0.187007	-9.15205	5.59e-20	4.17e-19
C1_08070W	CDR4	2032.78	2.16193	0.165551	13.059	5.65e-39	1.14e-37
C1_08080C	orf19.5079.1	2211.94	0.55875	0.229968	2.42968	0.015112	0.0232703
C1_08090C	FUN12	10467	0.346654	0.170554	2.03251	0.0421016	0.0601563
C1_08100W	DRG1	3831.7	0.143746	0.162725	0.883365	0.377039	0.439207
C1_08110W	orf19.5085	5579.61	0.0260899	0.224868	0.116023	0.907634	0.923367
C1_08120W	BUD6	1202.29	-0.318752	0.239282	-1.33212	0.182822	0.230092
C1_08130C	TERT	562.162	0.0238876	0.207612	0.115059	0.908399	0.923836
C1_08140W	orf19.5090	317.506	-1.10106	0.196755	-5.5961	2.19e-08	6.78e-08
C1_08150C	orf19.5092	61.7515	-1.7582	0.718574	-2.4468	0.0144132	0.0222843
C1_08160W	SFH1	1399.76	0.272344	0.157504	1.72912	0.083787	0.113174
C1_08170C	BUL1	1930.08	0.701193	0.158013	4.43756	9.1e-06	2.16e-05
C1_08180C	OSH2	6088.7	-0.0112758	0.134114	-0.0840756	0.932996	0.944446
C1_08190C	CAT8	617.9	-2.47778	0.417436	-5.93571	2.93e-09	9.71e-09
C1_08200W	NTG1	859.368	0.890237	0.398695	2.23288	0.0255572	0.0377726
C1_08210C	MLT1	5754.44	0.711781	0.190127	3.74371	0.000181322	0.000367338
C1_08220W	CCR4	4428.26	0.923732	0.119936	7.70188	1.34e-14	6.97e-14
C1_08230C	PLB5	1452.91	0.147554	1.15815	0.127405	NA	NA
C1_08240C	orf19.5103	322.647	0.709947	0.175339	4.049	5.14e-05	0.000111653
C1_08260C	LTP1	1439.18	0.46844	0.128847	3.63563	0.000277306	0.000549928
C1_08270C	MED15	2990.34	-0.0469027	0.172291	-0.27223	0.785445	0.821655
C1_08290C	DIP2	2977.73	1.12675	0.182779	6.16453	7.07e-10	2.49e-09
C1_08300W	NOT5	2605.51	0.489079	0.11444	4.27367	1.92e-05	4.4e-05
C1_08310W	OPY2	1771.53	0.685643	0.252197	2.71868	0.00655426	0.0106885
C1_08320W	TKL1	16705.9	-2.18319	0.303296	-7.19821	6.1e-13	2.81e-12
C1_08330C	ADH2	43228.9	2.66286	0.877916	3.03316	0.00242008	0.00421581
C1_08340C	orf19.5114	437.122	-0.202036	0.206968	-0.97617	0.32898	0.389619
C1_08350C	orf19.5114.1	1437.06	3.68517	0.231896	15.8914	7.26e-57	2.67e-55
C1_08360C	OLE1	59276.9	-2.46058	0.320111	-7.68663	1.51e-14	7.81e-14
C1_08370W	SDS24	9558.91	1.72271	0.12919	13.3346	1.46e-40	3.14e-39
C1_08380W	TEF2	88070.5	-0.181612	0.14347	-1.26586	0.205565	0.255412
C1_08390C	orf19.384	2215.38	0.382352	0.180205	2.12176	0.0338578	0.0490664
C1_08400C	GCV2	6918.25	-4.33342	0.243564	-17.7917	8.2e-71	4.63e-69
C1_08410C	SAM4	2363.47	-3.40167	0.304501	-11.1713	5.63e-29	7.06e-28
C1_08420W	GCR3	2690.61	0.0247471	0.182458	0.135632	0.892112	0.911373
C1_08430W	CAF16	811.888	-0.8949	0.197468	-4.53187	5.85e-06	1.42e-05
C1_08440C	orf19.389	150.164	-1.09856	0.23772	-4.62123	3.81e-06	9.5e-06
C1_08450C	CDC42	3161.28	-0.00599988	0.138908	-0.0431931	0.965548	0.971116
C1_08460C	UPC2	4247.03	0.580343	0.209351	2.77211	0.00556942	0.00919798
C1_08470W	orf19.392	626.947	-0.105305	0.185305	-0.568277	0.569847	0.62786
C1_08480C	APS3	398.534	-0.72573	0.287094	-2.52784	0.0114765	0.0180455
C1_08490W	orf19.394	1380.78	-1.07679	0.331283	-3.25037	0.00115255	0.00210697
C1_08500C	ENO1	187183	-3.44296	0.213337	-16.1386	1.37e-58	5.64e-57
C1_08510W	EAF6	517.742	-2.39283	0.385342	-6.20963	5.31e-10	1.89e-09
C1_08520C	orf19.397	574.047	-0.813002	0.238425	-3.40988	0.00064991	0.00123162
C1_08530W	orf19.398	231.654	-0.187816	0.263362	-0.713149	0.475754	0.537485
C1_08540C	orf19.399	3302.5	0.347371	0.204941	1.69499	0.0900781	0.121083
C1_08550C	GCF1	1683.76	-0.303818	0.167661	-1.8121	0.0699704	0.095999
C1_08560W	TCP1	3550.35	0.0922042	0.204916	0.449961	0.652738	0.702577
C1_08570C	PCL2	743.696	1.91321	1.80898	1.05762	NA	NA
C1_08580C	VCX1	2534.78	0.519525	0.132183	3.93034	8.48e-05	0.000179535
C1_08590C	ERG1	2173.62	-0.551551	0.334164	-1.65054	0.0988326	0.13169
C1_08600C	GCD6	3562.07	-0.257541	0.173127	-1.48758	0.136861	0.176954
C1_08610C	orf19.409	4023.34	0.678561	0.338598	2.00403	0.0450669	0.0639741
C1_08620W	CTR2	536.791	0.186055	0.196007	0.94923	0.342504	0.403521
C1_08630W	orf19.4721	917.307	0.686587	0.231434	2.96667	0.00301048	0.00518216
C1_08640W	RTG1	1180.87	0.175491	0.174433	1.00606	0.314385	0.37393
C1_08650C	FAD1	739.434	-0.408113	0.290524	-1.40475	0.160096	0.20444
C1_08660C	orf19.4724	429.804	0.0848326	0.399745	0.212217	0.831938	0.861287
C1_08670W	SWI6	780.683	-1.3667	0.196721	-6.94743	3.72e-12	1.61e-11
C1_08680C	orf19.4726	808.894	-0.383935	0.205066	-1.87225	0.0611719	0.0848043
C1_08690W	orf19.4727	625.253	-0.140925	0.184548	-0.763623	0.445092	0.506873
C1_08700W	orf19.4728	5175.36	1.83249	0.153975	11.9012	1.17e-32	1.77e-31
C1_08710W	orf19.4730	379.737	0.230078	0.180859	1.27214	0.203323	0.25287
C1_08730W	orf19.4731	879.662	0.213582	0.187994	1.13611	0.25591	0.311356
C1_08740C	SEC24	9203.03	-2.72696	0.263873	-10.3344	4.93e-25	5.1e-24
C1_08750W	YMC2	531.438	-1.52239	0.245706	-6.19596	5.79e-10	2.06e-09
C1_08760W	orf19.4734	285.426	-0.151744	0.279293	-0.543314	0.586913	0.643181
C1_08770W	orf19.4735	341.879	-2.24781	0.229658	-9.78765	1.27e-22	1.15e-21
C1_08780W	orf19.4736	1837.49	-0.179875	0.141571	-1.27056	0.203886	0.253466
C1_08790W	TPO3	202.299	-0.0737703	0.252619	-0.292022	0.77027	0.807441
C1_08800W	orf19.4738	1114.86	0.0106808	0.145504	0.0734052	0.941484	0.951933
C1_08810C	MSS116	2843.38	0.878065	0.161283	5.44426	5.2e-08	1.55e-07
C1_08820C	orf19.4740	207.085	0.013165	0.212111	0.0620664	0.95051	0.959311
C1_08830C	orf19.4741	239.685	1.86345	0.205678	9.06004	1.3e-19	9.43e-19
C1_08840W	orf19.4742	429.234	2.04689	0.298577	6.8555	7.11e-12	2.98e-11
C1_08850C	AFG1	454.067	0.133572	0.224249	0.59564	0.551416	0.610196
C1_08860C	orf19.4744	1242.33	0.401098	0.167585	2.3934	0.0166932	0.0255249
C1_08870C	JIP5	2003.07	0.983748	0.180576	5.44784	5.1e-08	1.52e-07
C1_08880W	HEM14	1169.29	-0.0171433	0.169218	-0.101309	0.919305	0.933304
C1_08890C	orf19.4748	535.783	2.00578	0.240797	8.32976	8.1e-17	4.94e-16
C1_08900W	orf19.4749	391.656	-0.996399	0.392706	-2.53726	0.0111723	0.0175989
C1_08910C	orf19.4750	730.033	0.403612	0.188808	2.13769	0.032542	0.0472831
C1_08920W	orf19.4751	1125.67	-0.276551	0.134986	-2.04874	0.0404876	0.0580541
C1_08930C	orf19.4751.1	344.147	-0.467739	0.193121	-2.422	0.0154352	0.0237261
C1_08940C	MSN4	1177.89	-0.725162	0.250752	-2.89195	0.00382865	0.00646475
C1_08950W	PFK26	5449.8	0.689768	0.119936	5.75113	8.87e-09	2.83e-08
C1_08980C	ZWF1	4224.06	-3.24882	0.219795	-14.7811	1.94e-49	5.77e-48
C1_08990C	KEX2	2956.82	-0.855981	0.163621	-5.2315	1.68e-07	4.8e-07
C1_09000W	orf19.4756	495.509	-1.32766	0.249668	-5.31768	1.05e-07	3.05e-07
C1_09010W	NAR1	1090.02	0.47555	0.26875	1.76949	0.0768126	0.104634
C1_09020W	orf19.4758	2290.83	-0.426958	0.173745	-2.45738	0.0139955	0.0216768
C1_09030C	COX5	4321.41	-0.363429	0.124131	-2.92778	0.00341395	0.00582902
C1_09040C	orf19.4760	1367.74	1.6754	0.242442	6.91052	4.83e-12	2.06e-11
C1_09050W	HST1	600.87	-0.397645	0.152661	-2.60475	0.00919405	0.0146605
C1_09060C	orf19.4763	1768.21	-0.119609	0.293221	-0.407914	0.683337	0.730744
C1_09070W	orf19.4764	1620.19	-0.467797	0.225871	-2.07107	0.0383518	0.0552121
C1_09080C	PGA6	1549.84	-6.51421	0.32073	-20.3106	1.04e-91	1.07e-89
C1_09090C	ARG81	11191.8	4.24937	0.225053	18.8817	1.61e-79	1.17e-77
C1_09100W	ZCF28	1794.47	3.378	0.195892	17.2442	1.24e-66	6.3e-65
C1_09110W	orf19.4768	3025.92	3.37595	0.24836	13.593	4.41e-42	1.01e-40
C1_09120W	IPT1	3666.83	2.65408	0.137306	19.3296	3.03e-83	2.68e-81
C1_09130W	MNN47	1642.08	1.23325	0.137048	8.99862	2.29e-19	1.63e-18
C1_09140C	SSU81	1087.84	0.758056	0.363267	2.08677	0.0369087	0.0532098
C1_09150W	AOX2	51.8848	2.7544	0.575949	4.78238	1.73e-06	4.47e-06
C1_09160W	AOX1	454.858	-0.0834309	0.237279	-0.351614	0.725127	0.767368
C1_09170W	CTA8	3095.48	1.4668	0.123349	11.8915	1.31e-32	1.97e-31
C1_09180W	LYS143	415.936	0.816308	0.229987	3.54936	0.000386165	0.000751883
C1_09190C	DAK2	3577.53	-0.795068	0.157963	-5.03326	4.82e-07	1.32e-06
C1_09200W	LYS142	1403.38	1.57605	0.168266	9.36637	7.51e-21	5.98e-20
C1_09210C	orf19.4779	1797.51	1.41199	0.290588	4.85908	1.18e-06	3.11e-06
C1_09220W	orf19.4780	2147.86	0.3851	0.132903	2.89761	0.00376014	0.00635847
C1_09230C	GRP1	558.075	-1.3563	0.17241	-7.86672	3.64e-15	1.97e-14
C1_09240C	orf19.4783	515.634	1.67317	0.250081	6.69049	2.22e-11	8.9e-11
C1_09250W	CRP1	13243.3	4.07391	0.299358	13.6088	3.55e-42	8.14e-41
C1_09260C	PTC1	1309.6	0.234723	0.139396	1.68386	0.0922089	0.123593
C1_09270W	FGR43	577.867	0.231355	0.18938	1.22164	0.221842	0.27345
C1_09280W	orf19.4787	1156.38	0.204988	0.164678	1.24478	0.213214	0.263987
C1_09290C	ARG5,6	3513.35	-3.83885	0.896971	-4.27979	1.87e-05	4.29e-05
C1_09300C	orf19.4789	334.964	-2.52864	0.591384	-4.27579	1.9e-05	4.36e-05
C1_09310C	orf19.4791	1136.86	-0.173868	0.16209	-1.07266	0.283425	0.341565
C1_09320C	orf19.4792	763.923	2.38987	0.340827	7.01197	2.35e-12	1.03e-11
C1_09330W	orf19.4793	537	0.840707	0.207682	4.04805	5.16e-05	0.000112071
C1_09340C	orf19.4795	1604.42	0.04367	0.149837	0.29145	0.770707	0.807761
C1_09350W	orf19.4796	1462.94	-0.551975	0.200053	-2.75915	0.00579526	0.00954256
C1_09360C	EFR3	4709.53	0.727805	0.158343	4.59638	4.3e-06	1.06e-05
C1_09370W	CEF1	1736.72	1.30703	0.156142	8.37077	5.72e-17	3.53e-16
C1_09380W	RIM20	1566.84	-0.91945	0.189311	-4.85681	1.19e-06	3.15e-06
C1_09390W	orf19.4801	671.56	0.867888	0.151491	5.72899	1.01e-08	3.23e-08
C1_09400C	FTH1	169.627	-1.82363	0.373084	-4.88798	1.02e-06	2.7e-06
C1_09410W	orf19.4803	9.6521	5.1431	1.42552	3.60787	0.00030872	0.000608861
C1_09420W	LIP2	28.8848	2.73794	0.738119	3.70935	0.000207789	0.000417356
C1_09430W	orf19.4805	804.735	0.0120262	0.190899	0.0629977	0.949768	0.958721
C1_09440W	orf19.4807	1468.13	1.76636	0.183648	9.61817	6.7e-22	5.71e-21
C1_09450C	NUP188	3016.94	0.70404	0.118085	5.96214	2.49e-09	8.35e-09
C1_09460W	ERG12	2038.34	-0.308768	0.17075	-1.8083	0.0705595	0.096742
C1_09470C	orf19.4811	1874.62	0.212684	0.185037	1.14941	0.250387	0.305489
C1_09480W	PPT2	297.747	-0.233591	0.241524	-0.967154	0.333467	0.394473
C1_09490C	GUA1	7522	0.662245	0.186228	3.55609	0.000376414	0.0007336
C1_09500W	orf19.4814	23.9047	2.68513	0.665241	4.03632	5.43e-05	0.000117527
C1_09510W	YTM1	2036.53	0.777705	0.167362	4.64685	3.37e-06	8.44e-06
C1_09520C	orf19.4816	1430.37	0.0063411	0.180299	0.0351699	0.971944	0.976102
C1_09530W	RAM2	718.173	-1.28447	0.197331	-6.50923	7.55e-11	2.89e-10
C1_09540W	orf19.4818	2092.25	-0.26363	0.243785	-1.0814	0.279519	0.33719
C1_09550W	orf19.4819	74.1672	-0.0471109	0.571333	-0.0824579	0.934283	0.945591
C1_09570W	orf19.4820	995.04	0.186062	0.167141	1.1132	0.265621	0.32176
C1_09580C	LIP1	275.826	4.13803	0.824451	5.01914	5.19e-07	1.42e-06
C1_09590C	LIP10	2.25494	4.84144	3.92984	1.23197	0.217961	0.269144
C1_09600C	LIP6	562.183	0.939297	0.235532	3.98799	6.66e-05	0.000142769
C1_09610W	orf19.4824	1223.98	0.391245	0.214848	1.82103	0.0686025	0.0943342
C1_09620C	orf19.4825	330.551	-0.214641	0.216205	-0.992766	0.320824	0.380994
C1_09630W	IDH1	7264.94	-1.22017	0.21801	-5.59686	2.18e-08	6.76e-08
C1_09640W	ADE12	5990.75	0.165063	0.179931	0.917371	0.358948	0.420703
C1_09650W	orf19.4828	4179.25	2.2093	0.184882	11.9498	6.51e-33	9.96e-32
C1_09660W	DOA1	2609.81	-2.71867	0.252249	-10.7777	4.39e-27	4.96e-26
C1_09670C	orf19.4830	192.763	-1.859	0.276907	-6.71343	1.9e-11	7.66e-11
C1_09680W	MTS1	4183.41	-2.85519	0.318304	-8.97003	2.96e-19	2.1e-18
C1_09690W	MLS1	33413.7	2.17184	0.23948	9.06897	1.2e-19	8.76e-19
C1_09700W	orf19.4834	13.3236	2.60506	0.981969	2.6529	0.00798041	0.0128461
C1_09710C	orf19.4835	1930.64	1.40589	0.219586	6.40246	1.53e-10	5.72e-10
C1_09720W	URA1	2442.29	-0.872403	0.230151	-3.79057	0.0001503	0.000308588
C1_09730W	DAM1	532.995	0.296098	0.173115	1.71041	0.0871906	0.117486
C1_09740C	orf19.4837.1	94.3816	0.887597	0.271576	3.26832	0.00108188	0.0019861
C1_09750W	orf19.4839	1157.16	-0.488065	0.295962	-1.64908	0.0991318	0.13206
C1_09760C	SHY1	1575.65	0.184708	0.187453	0.985353	0.324451	0.384927
C1_09770W	orf19.4842	648.192	0.719271	0.201248	3.57405	0.000351505	0.000687688
C1_09780C	orf19.4843	1003.15	0.568474	0.2869	1.98143	0.0475427	0.0671761
C1_09790C	orf19.4844	1544.76	1.3165	0.217615	6.04965	1.45e-09	4.98e-09
C1_09800C	TVP18	822.264	-1.20882	0.155796	-7.75894	8.56e-15	4.53e-14
C1_09810W	orf19.4846	528.411	-0.496784	0.165129	-3.00845	0.00262581	0.00454951
C1_09820C	orf19.4847	0	NA	NA	NA	NA	NA
C1_09830W	SKI3	3315.12	1.0219	0.129633	7.88308	3.19e-15	1.73e-14
C1_09840C	orf19.4849	1535.95	0.720372	0.136606	5.27337	1.34e-07	3.85e-07
C1_09850C	orf19.4850	3960.73	0.0992793	0.179248	0.553864	0.579672	0.636273
C1_09860C	TFA1	1362.11	-0.225741	0.2761	-0.817605	0.413583	0.475157
C1_09870W	HCM1	404.575	0.115994	0.39669	0.292406	0.769976	0.80741
C1_09880C	BUD31	261.605	-0.253754	0.308134	-0.82352	0.410213	0.472085
C1_09900W	LIP3	19.2796	0.50793	0.587828	0.86408	0.387544	0.449899
C1_09910C	orf19.4857	1763.27	0.845377	0.205665	4.11046	3.95e-05	8.74e-05
C1_09920W	VPS41	758.357	-0.639709	0.182707	-3.50129	0.000463009	0.000894086
C1_09930W	orf19.4861	105.273	0.818998	0.331247	2.47247	0.0134182	0.0208568
C1_09940W	orf19.4861.1	264.069	0.659447	0.223795	2.94666	0.00321224	0.00550619
C1_09950C	orf19.4862	909.147	0.83213	0.129195	6.44089	1.19e-10	4.47e-10
C1_09960W	PET100	1034.47	0.264907	0.168115	1.57575	0.115084	0.151069
C1_09970C	PDC2	781.693	-0.827221	0.255963	-3.23179	0.00123016	0.00223612
C1_09980C	orf19.4864	2292.87	-0.500233	0.485205	-1.03097	0.302553	0.36176
C1_09990W	SAC1	1751.26	-1.17161	0.209588	-5.59008	2.27e-08	7.01e-08
C1_10000C	CPP1	736.591	-0.319082	0.187929	-1.69789	0.0895286	0.120397
C1_10010C	SWE1	643.246	-3.40514	0.313121	-10.8748	1.52e-27	1.77e-26
C1_10020W	SFU1	1161.39	1.26653	0.175958	7.19789	6.12e-13	2.81e-12
C1_10030W	DBP3	1602.16	0.128183	0.195064	0.657134	0.511095	0.572397
C1_10040W	ERO1	2219.17	-3.75479	0.293185	-12.8069	1.5e-37	2.84e-36
C1_10050W	orf19.4872	21.0875	-2.62864	1.02648	-2.56082	0.0104424	0.0165131
C1_10060C	orf19.4873	94.5269	-0.86255	0.509978	-1.69135	0.0907708	0.121933
C1_10070C	MNN23	1706.22	0.551626	0.16073	3.43201	0.00059913	0.00114177
C1_10080W	orf19.4875	356.305	0.117386	0.200651	0.585025	0.558531	0.617063
C1_10090C	orf19.4878	1512.58	-1.34921	0.170362	-7.91969	2.38e-15	1.3e-14
C1_10100C	NTF2	3440.75	-0.455772	0.135972	-3.35195	0.00080244	0.00149515
C1_10110W	orf19.4880	74.4773	-1.06282	0.364661	-2.91453	0.0035622	0.00606011
C1_10120C	orf19.4882	3009.86	1.29055	0.115514	11.1722	5.58e-29	7e-28
C1_10140C	orf19.4883	1179.67	-0.891014	0.352059	-2.53086	0.0113783	0.0179141
C1_10150W	WOR1	13.8422	1.07154	0.905661	1.18316	0.236744	0.290131
C1_10160W	MIR1	7811.48	-0.471314	0.158056	-2.98194	0.00286424	0.00494158
C1_10170W	orf19.4886	42.1406	3.14112	0.83276	3.77194	0.000161984	0.000330353
C1_10180C	ECM21	7925.88	4.65783	0.142566	32.6713	4e-234	2.03e-231
C1_10190W	orf19.4888	2986.39	2.26022	0.176118	12.8335	1.06e-37	2.02e-36
C1_10200C	orf19.4889	2940.46	1.10284	0.165222	6.6749	2.47e-11	9.86e-11
C1_10210C	CLA4	1334.47	-1.1426	0.17946	-6.36689	1.93e-10	7.16e-10
C1_10220C	TPK1	1582.61	1.18741	0.144943	8.19226	2.56e-16	1.5e-15
C1_10230C	orf19.4893	3141.44	1.47284	0.127137	11.5847	4.93e-31	6.76e-30
C1_10240C	orf19.4894	462.207	-0.208287	0.227445	-0.915768	0.359788	0.421606
C1_10250C	orf19.4895	530.937	1.03924	0.201296	5.16275	2.43e-07	6.86e-07
C1_10260C	RPA34	841.006	0.753606	0.199743	3.77289	0.00016137	0.000329212
C1_10270C	SFH5	859.145	-2.03082	0.246857	-8.22671	1.92e-16	1.14e-15
C1_10280C	orf19.4898	2085.2	-1.84345	0.124265	-14.8349	8.72e-50	2.62e-48
C1_10290W	GCA1	262.505	1.86718	0.233959	7.98079	1.45e-15	8.08e-15
C1_10300W	MNN12	427.247	-0.587817	0.330897	-1.77644	0.0756608	0.10318
C1_10310W	orf19.4901	983.008	1.27681	0.179602	7.10912	1.17e-12	5.27e-12
C1_10320W	orf19.4903	710.998	-1.18386	0.228552	-5.17984	2.22e-07	6.29e-07
C1_10330C	orf19.4904	917.843	0.579999	0.147113	3.94254	8.06e-05	0.000170945
C1_10340W	orf19.4905	678.964	-0.260891	0.164061	-1.59021	0.111788	0.147027
C1_10350C	orf19.4906	1346.9	-0.0349986	0.184931	-0.189253	0.849895	0.876015
C1_10360C	orf19.4907	405.691	-1.24909	0.239969	-5.20521	1.94e-07	5.52e-07
C1_10370W	orf19.4908	10.1648	1.52656	1.38024	1.10601	0.268722	0.325194
C1_10380C	CBK1	2186.15	-0.181367	0.19084	-0.950358	0.34193	0.403001
C1_10390C	RPL42	10292.6	-0.61368	0.21179	-2.89758	0.0037605	0.00635847
C1_10400C	FGR41	369.012	-4.28684	0.556258	-7.70657	1.29e-14	6.74e-14
C1_10410W	orf19.4911	165.096	-2.07177	0.325327	-6.36827	1.91e-10	7.11e-10
C1_10420C	orf19.4912	1171.11	0.196754	0.179436	1.09651	0.272854	0.329802
C1_10430W	PHO8	44.4303	-1.11583	1.09634	-1.01778	0.308784	0.368273
C1_10440W	orf19.985	955.692	0.0381745	0.216584	0.176257	0.860092	0.885478
C1_10450W	GLY1	1624.45	-2.74489	0.148138	-18.5292	1.2e-76	8.32e-75
C1_10460W	orf19.988	727.348	-0.272437	0.181871	-1.49797	0.134142	0.173769
C1_10470W	orf19.989	1652.36	-0.427198	0.12217	-3.49674	0.000470974	0.000908892
C1_10480W	DJP1	1414.14	0.595713	0.203102	2.93308	0.00335618	0.00574162
C1_10490W	LKH1	3824.33	0.0834888	0.140852	0.59274	0.553355	0.611898
C1_10500W	orf19.993	466.364	-1.09409	0.266187	-4.11022	3.95e-05	8.75e-05
C1_10510W	orf19.994	403.686	0.879416	0.209053	4.20666	2.59e-05	5.85e-05
C1_10520W	orf19.996	288.493	-0.812585	0.300917	-2.70036	0.00692639	0.0112713
C1_10530W	SNL1	1080.77	-0.25465	0.272877	-0.933206	0.350714	0.412001
C1_10540C	orf19.998	654.7	-0.194148	0.218548	-0.888353	0.374351	0.436493
C1_10550C	GCA2	1944.08	1.66664	0.205812	8.09788	5.59e-16	3.21e-15
C1_10560C	orf19.1002	337.845	-2.66901	0.23014	-11.5973	4.25e-31	5.84e-30
C1_10570C	orf19.1005	25.6862	-1.76798	1.10461	-1.60055	0.109478	0.144268
C1_10580C	orf19.1830	615.877	1.08199	0.523491	2.06687	0.0387467	0.0557018
C1_10600C	orf19.1831	0.258457	-1.29042	4.04985	-0.318634	0.750004	0.789859
C1_10610W	FCY23	870.106	-1.32051	0.220536	-5.98774	2.13e-09	7.2e-09
C1_10620W	orf19.1833	6262.12	1.00072	0.190746	5.24635	1.55e-07	4.44e-07
C1_10630C	orf19.1834	633.522	0.365795	0.166	2.20358	0.0275538	0.0405273
C1_10640C	PEA2	1677.97	-0.000213842	0.188266	-0.00113586	0.999094	0.999094
C1_10650W	APN2	239.34	-2.68244	0.296079	-9.05989	1.31e-19	9.43e-19
C1_10660W	TBP1	16850.8	2.46815	0.2321	10.634	2.07e-26	2.28e-25
C1_10670C	RPA190	7840.77	2.04052	0.181138	11.265	1.95e-29	2.49e-28
C1_10680C	TCB1	4290.7	-0.666048	0.212565	-3.13339	0.00172802	0.0030707
C1_10690W	orf19.2352	635.545	-0.397487	0.157112	-2.52997	0.0114073	0.017946
C1_10700C	NIT3	2099.58	-1.72598	0.189539	-9.10621	8.53e-20	6.29e-19
C1_10710C	orf19.2350	139.107	-0.57007	0.28471	-2.00228	0.0452544	0.0642252
C1_10720C	MNN2	1503.39	-0.0780672	0.232805	-0.335332	0.737374	0.778978
C1_10730W	orf19.2346	3149.6	0.635879	0.160237	3.96838	7.24e-05	0.000154175
C1_10740C	ASR1	5532.44	-2.12941	0.252237	-8.4421	3.12e-17	1.97e-16
C1_10750C	orf19.2343.1	520.803	-0.195682	0.499154	-0.392027	0.695038	0.741698
C1_10760W	VPS23	619.042	-0.162162	0.195617	-0.828976	0.407118	0.469142
C1_10770W	SFT2	506.89	-0.0224172	0.256601	-0.0873622	0.930384	0.94227
C1_10780C	HNT1	2172.01	-0.682705	0.231048	-2.95482	0.00312848	0.00537316
C1_10790W	CDC48	23131.5	-1.89955	0.236182	-8.04275	8.78e-16	4.97e-15
C1_10800C	ALP1	494.77	-3.63998	0.345029	-10.5498	5.09e-26	5.5e-25
C1_10810W	orf19.2336	20.865	-1.32261	1.22968	-1.07557	0.282119	0.340193
C1_10820C	orf19.2335	1278.09	-1.19762	0.184444	-6.49316	8.41e-11	3.2e-10
C1_10830W	BIG1	641.754	-0.506539	0.185157	-2.73573	0.00622418	0.0101966
C1_10840C	orf19.2333	1524.3	0.605483	0.201187	3.00956	0.00261624	0.00453423
C1_10850W	orf19.2332	5.72086	1.58906	2.0312	0.782328	0.434022	0.496118
C1_10860C	ADA2	8510.48	2.70625	0.144128	18.7768	1.17e-78	8.3e-77
C1_10870W	RPS17B	18024.1	-0.888729	0.19784	-4.49216	7.05e-06	1.7e-05
C1_10880W	orf19.2330	1489.11	0.546776	0.202715	2.69726	0.00699116	0.0113676
C1_10890C	orf19.2328	1028.53	-0.614849	0.171495	-3.58524	0.000336772	0.000660346
C1_10910C	orf19.2326	1215.77	1.67274	0.260535	6.42042	1.36e-10	5.1e-10
C1_10920W	orf19.2325	492.102	0.585328	0.186152	3.14435	0.00166456	0.00296742
C1_10930C	UBA4	1216.89	0.589373	0.139505	4.22473	2.39e-05	5.42e-05
C1_10940C	ERP5	1966.55	-3.21416	0.230516	-13.9433	3.46e-44	8.68e-43
C1_10950C	orf19.2320	1296.76	1.01867	0.192716	5.28586	1.25e-07	3.61e-07
C1_10960W	orf19.2318.1	585.454	-0.522839	0.181309	-2.88369	0.00393044	0.0066238
C1_10970W	orf19.2319	1678.67	0.843678	0.211396	3.99099	6.58e-05	0.000141072
C1_10980W	orf19.2317	15.3634	0.394907	0.798355	0.49465	0.620847	0.674675
C1_10990C	RTG3	2380.96	0.916383	0.180793	5.06869	4.01e-07	1.11e-06
C1_11000C	orf19.2314	1181.36	1.34245	0.150859	8.89871	5.65e-19	3.91e-18
C1_11010C	orf19.2313	903.264	0.492792	0.151329	3.25644	0.0011282	0.00206741
C1_11020W	orf19.2312	812.733	0.486049	0.186104	2.6117	0.00900927	0.0143884
C1_11030W	RPL82	8362.06	0.2939	0.160729	1.82854	0.0674684	0.0928375
C1_11040W	RPL29	4041.63	0.23424	0.143391	1.63358	0.102347	0.135929
C1_11050W	orf19.2310	279.251	2.0926	0.225007	9.30014	1.4e-20	1.09e-19
C1_11060C	RPL2	33800.4	-0.499169	0.200618	-2.48816	0.0128406	0.0200305
C1_11070W	PET127	707.043	0.237368	0.196808	1.20609	0.227782	0.280149
C1_11080W	orf19.2308	4266.03	1.97979	0.458975	4.3135	1.61e-05	3.72e-05
C1_11090C	orf19.2307	1219.44	0.280688	0.142298	1.97253	0.0485488	0.068455
C1_11100W	orf19.2306	767.165	0.109215	0.135922	0.803512	0.421679	0.483276
C1_11110C	orf19.2305	399.482	0.0428489	0.198872	0.215459	0.829409	0.858815
C1_11120C	orf19.2304	1852.79	-1.51625	0.245462	-6.17711	6.53e-10	2.31e-09
C1_11130W	FGR16	207.207	-0.318027	0.496683	-0.640301	0.521977	0.5824
C1_11140W	orf19.2302	1023.17	0.839064	0.149061	5.629	1.81e-08	5.66e-08
C1_11150W	orf19.2301	806.159	-0.772652	0.273352	-2.82658	0.00470478	0.00783574
C1_11160C	orf19.2299	696.364	0.523129	0.218838	2.39049	0.0168261	0.0257151
C1_11170W	WBP1	2564.56	-1.18817	0.127936	-9.28722	1.58e-20	1.23e-19
C1_11190W	ARL3	642.925	0.0142594	0.201198	0.0708722	0.943499	0.953497
C1_11200W	orf19.2296	21444.5	1.16227	0.23714	4.9012	9.53e-07	2.54e-06
C1_11210C	HAP43	2640.79	-0.67813	0.208439	-3.25337	0.00114044	0.00208795
C1_11220C	TIM50	2937.21	-0.525293	0.219468	-2.39349	0.016689	0.0255248
C1_11230W	FGR39	276.882	-0.2557	0.248451	-1.02918	0.303396	0.362555
C1_11240C	CHO1	3102.13	0.447028	0.127605	3.50322	0.000459666	0.000888193
C1_11250W	orf19.676	879.296	-1.14914	0.274913	-4.18001	2.91e-05	6.54e-05
C1_11260C	orf19.675.1	22.8906	-0.12024	1.19716	-0.100438	0.919997	0.933368
C1_11270W	orf19.675	610.379	-1.98187	0.20926	-9.47082	2.78e-21	2.26e-20
C1_11280W	orf19.674	728.509	-0.742386	0.271664	-2.73274	0.00628105	0.0102815
C1_11290W	orf19.673	381.919	0.264898	0.256546	1.03256	0.301812	0.360944
C1_11300C	orf19.672	666.681	-0.434474	0.216249	-2.00914	0.044522	0.0633331
C1_11310C	PSP1	7966.21	2.41825	0.203325	11.8935	1.28e-32	1.93e-31
C1_11320C	orf19.670.2	19889.6	4.63093	0.17612	26.2942	2.23e-152	5.93e-150
C1_11330C	SMT3	1673.12	-1.84054	0.157353	-11.6968	1.32e-31	1.87e-30
C1_11340W	PRM1	30.1653	-1.58102	1.12273	-1.40819	0.159076	0.203308
C1_11350C	TOS4	386.018	-4.03934	0.41472	-9.73993	2.04e-22	1.81e-21
C1_11360W	RPL37B	12740.6	-0.565013	0.193631	-2.91799	0.00352297	0.00600006
C1_11370C	orf19.666	1254.55	0.594365	0.261645	2.27164	0.023108	0.0344111
C1_11380W	NEP1	1339.46	0.310447	0.252343	1.23026	0.2186	0.269781
C1_11390W	orf19.664	5.88853	-5.78137	1.72359	-3.35426	0.000795776	0.00148409
C1_11400C	GIN4	996.117	-3.45923	0.280361	-12.3385	5.62e-35	9.45e-34
C1_11410C	orf19.8278	181.287	1.00202	0.295063	3.39597	0.000683867	0.00129196
C1_11420W	KRR1	1906.17	0.818766	0.255399	3.20584	0.0013467	0.0024342
C1_11430W	orf19.660	434.533	-1.29661	0.285657	-4.53904	5.65e-06	1.38e-05
C1_11440C	GIN1	360.735	-2.45983	0.522046	-4.7119	2.45e-06	6.22e-06
C1_11450C	SAM2	1723.42	-3.19832	0.349986	-9.13841	6.34e-20	4.71e-19
C1_11470C	DPP1	151.673	-2.33003	0.650642	-3.58112	0.000342128	0.000670201
C1_11480W	PHO84	13470.4	3.04158	1.16932	2.60115	0.00929112	0.0148037
C1_11490C	BTA1	18.2118	0.230552	0.951723	0.242247	0.808589	0.841927
C1_11500C	ARO7	977.936	-0.666304	0.215052	-3.09834	0.0019461	0.00343126
C1_11510C	orf19.1169	923.887	1.32446	0.241135	5.49261	3.96e-08	1.2e-07
C1_11520C	ZCF3	3658.35	3.67007	0.236924	15.4905	4.02e-54	1.41e-52
C1_11530C	orf19.1167	39.6388	0.637999	0.428967	1.48729	0.136937	0.177015
C1_11540C	CTA3	5216.11	-0.350662	0.207679	-1.68848	0.0913189	0.122508
C1_11550W	GAR1	2212.44	0.671008	0.209805	3.19825	0.00138267	0.00249403
C1_11560C	orf19.1163	716.572	0.862985	0.188312	4.58274	4.59e-06	1.13e-05
C1_11570W	orf19.1162.1	162.853	-0.265529	0.334589	-0.793598	0.427429	0.489174
C1_11580W	orf19.1162	477.336	-0.819424	0.201204	-4.0726	4.65e-05	0.000101678
C1_11590W	PLD1	3438.29	-1.17289	0.114851	-10.2122	1.75e-24	1.76e-23
C1_11600W	orf19.1160	478.782	-0.795082	0.178378	-4.45728	8.3e-06	1.98e-05
C1_11610C	orf19.1159	1618.17	-1.439	0.247755	-5.80816	6.32e-09	2.04e-08
C1_11620W	orf19.1158	269.176	-0.622451	0.240867	-2.58421	0.00976029	0.0155229
C1_11630C	FUS1	36.373	-0.769259	0.55365	-1.38943	0.164701	0.209751
C1_11640C	DPP2	586.172	-0.149016	0.191744	-0.77716	0.437065	0.499035
C1_11650W	EGD1	5915.76	-2.24727	0.22749	-9.87854	5.16e-23	4.78e-22
C1_11660W	GAD1	4114.49	-3.11472	0.207456	-15.0139	5.96e-51	1.89e-49
C1_11670W	orf19.1152	20526.5	3.62525	0.164626	22.0211	1.81e-107	2.63e-105
C1_11680C	orf19.1150.1	359.008	2.89402	0.244232	11.8495	2.17e-32	3.18e-31
C1_11690W	orf19.1150	5859.86	2.83551	0.146377	19.3713	1.35e-83	1.21e-81
C1_11700C	MRF1	1183.55	-3.11118	0.372156	-8.35987	6.28e-17	3.86e-16
C1_11710C	CIS312	2.65045	-1.98365	2.04505	-0.969977	0.332058	0.393105
C1_11720W	orf19.1146	63.9704	-1.31205	0.432264	-3.03531	0.0024029	0.00419067
C1_11730W	orf19.1144	894.351	-1.34571	0.258112	-5.21368	1.85e-07	5.27e-07
C1_11740W	orf19.1143	403.763	-0.745077	0.351077	-2.12226	0.0338157	0.0490288
C1_11750W	AVT4	1310.15	-0.0664847	0.155038	-0.428828	0.668048	0.716403
C1_11760C	orf19.1140	835.866	-0.398874	0.157969	-2.52502	0.0115691	0.0181677
C1_11770C	orf19.1139	3485.69	0.474874	0.142621	3.32961	0.000869664	0.00161448
C1_11790W	orf19.1137	219.048	-0.973117	0.285022	-3.41419	0.000639726	0.00121307
C1_11800C	orf19.1136	112.255	-0.990498	0.357779	-2.76846	0.00563222	0.00929163
C1_11810W	CAS1	491.786	-2.21292	0.355905	-6.21774	5.04e-10	1.8e-09
C1_11850W	orf19.5282	25042.7	5.33643	0.251036	21.2576	2.81e-100	3.42e-98
C1_11860W	orf19.5281	4378.96	-4.05542	0.149019	-27.2141	4.43e-163	1.29e-160
C1_11870W	MUP1	1345.65	-1.07466	0.30222	-3.55588	0.000376719	0.000733959
C1_11880W	orf19.5279	1176.06	0.839032	0.126815	6.61617	3.69e-11	1.45e-10
C1_11890W	orf19.5278	1208.9	0.42031	0.226767	1.85349	0.0638119	0.0880642
C1_11900C	orf19.5277	626.093	0.358434	0.233341	1.53609	0.124516	0.162403
C1_11910W	orf19.5276	422.432	0.0986003	0.267182	0.369038	0.7121	0.756335
C1_11920W	orf19.5275	1047.91	-0.641246	0.134958	-4.75145	2.02e-06	5.17e-06
C1_11930W	orf19.5274	1438.41	-0.233695	0.171161	-1.36536	0.172141	0.217952
C1_11940C	orf19.5271	266.929	-1.30132	0.334732	-3.88764	0.000101222	0.0002128
C1_11950W	orf19.5270	708.429	0.816816	0.169962	4.80587	1.54e-06	3.99e-06
C1_11960C	orf19.5269.1	870.507	-0.665833	0.171543	-3.88144	0.000103841	0.000217817
C1_11970C	orf19.5269	640.001	-0.505414	0.337087	-1.49936	0.13378	0.173375
C1_11980W	MED10	444.034	0.0809635	0.217568	0.372129	0.709797	0.754283
C1_11990W	CWP419	203.493	-3.67712	0.441301	-8.33244	7.92e-17	4.83e-16
C1_12000C	orf19.5266	60.1257	-1.5814	0.67751	-2.33413	0.0195887	0.0295619
C1_12010C	KIP4	360.592	-0.311575	0.163728	-1.90301	0.0570397	0.0794184
C1_12020W	orf19.5264	4.45512	-5.37227	1.9759	-2.7189	0.00655001	0.0106845
C1_12030W	SER33	5282.76	-3.32137	0.306385	-10.8405	2.21e-27	2.55e-26
C1_12040W	orf19.5262	8.10834	-0.684452	1.31701	-0.519702	0.603271	0.658742
C1_12050W	RPN2	7494.36	-1.32998	0.139705	-9.51992	1.73e-21	1.44e-20
C1_12060C	orf19.5259	151.506	-2.41364	0.411249	-5.86905	4.38e-09	1.44e-08
C1_12070C	orf19.5258	358.392	-3.0457	0.21728	-14.0174	1.22e-44	3.09e-43
C1_12080W	LCB4	565.494	-0.662904	0.194986	-3.39975	0.000674477	0.00127619
C1_12090C	orf19.5256	24.6831	-1.51861	0.749794	-2.02538	0.0428288	0.0611096
C1_12100C	PXA2	4865.7	1.17301	0.14398	8.14699	3.73e-16	2.16e-15
C1_12110C	orf19.5254	128.349	-0.563847	0.282232	-1.99782	0.0457366	0.0648493
C1_12120W	orf19.5253	416.26	-0.315713	0.273871	-1.15278	0.249001	0.304103
C1_12130C	ZCF30	1063.82	0.681937	0.277941	2.45354	0.0141459	0.0218932
C1_12140W	orf19.5250	1390.39	0.083513	0.310522	0.268944	0.787973	0.823876
C1_12150C	orf19.5249	206.287	0.188378	0.40124	0.469489	0.63872	0.690777
C1_12160W	MSO1	1419.45	1.26552	0.170109	7.43946	1.01e-13	4.94e-13
C1_12170C	orf19.5247	892.544	0.216015	0.170754	1.26507	0.205846	0.255643
C1_12180C	orf19.5246	1161.69	-1.58368	0.152701	-10.3711	3.36e-25	3.48e-24
C1_12190W	BUL4	287.088	-1.08527	0.23961	-4.52931	5.92e-06	1.44e-05
C1_12200W	MCD4	832.65	-2.25482	0.14559	-15.4875	4.21e-54	1.47e-52
C1_12210W	TRP3	1283.89	-0.722393	0.275202	-2.62496	0.00866604	0.0138657
C1_12220W	CDC6	340.987	-0.256783	0.354112	-0.725147	0.468362	0.53022
C1_12230W	SNT1	9483.61	2.0383	0.118602	17.1861	3.38e-66	1.69e-64
C1_12240C	orf19.5239	1525.28	-0.837435	0.119477	-7.00915	2.4e-12	1.05e-11
C1_12250C	orf19.5238	1663.2	-0.135349	0.249722	-0.541998	0.58782	0.643712
C1_12260W	VPH2	208.39	0.225528	0.288148	0.782682	0.433814	0.495973
C1_12270W	SRT1	303.841	0.349541	0.232974	1.50034	0.133525	0.173118
C1_12280C	orf19.5235	652.907	0.635332	0.214274	2.96504	0.00302644	0.00520671
C1_12290C	RBD1	1743.15	1.1674	0.174292	6.69791	2.11e-11	8.48e-11
C1_12300W	orf19.5233	3.45433	5.45655	2.10671	2.59008	0.0095953	0.0152684
C1_12310C	CSI2	1585.27	1.43703	0.168057	8.55085	1.22e-17	7.86e-17
C1_12320C	ATP19	809.108	-1.55963	0.262968	-5.93089	3.01e-09	1e-08
C1_12330W	orf19.5231	23.8674	1.10108	0.599219	1.83752	0.0661332	0.0910618
C1_12340C	MRPS9	1822.13	-0.242218	0.14712	-1.6464	0.0996823	0.132707
C1_12350W	orf19.5229	2758.1	1.10784	0.161769	6.84829	7.47e-12	3.12e-11
C1_12360C	RIB3	1098.4	0.0637974	0.270045	0.236247	0.813241	0.845804
C1_12370W	orf19.5227	335.964	-0.772837	0.235189	-3.28602	0.00101613	0.00187386
C1_12380C	WRS1	2208.39	0.187175	0.195656	0.956651	0.338743	0.399785
C1_12390C	RPL27A	12212.2	-0.439995	0.203436	-2.16282	0.0305549	0.0445976
C1_12400C	orf19.5225	542.124	-0.587179	0.241998	-2.42638	0.0152501	0.0234652
C1_12410C	PKH2	2872.81	-0.457107	0.164872	-2.7725	0.00556268	0.00919183
C1_12420C	orf19.5223	25.1164	-0.18856	0.620494	-0.303887	0.761214	0.799415
C1_12430W	orf19.5221	1157.35	-0.205568	0.162033	-1.26868	0.204555	0.254246
C1_12440W	orf19.5220	200.505	0.306246	0.220108	1.39134	0.164122	0.209188
C1_12450C	IRA2	5208.62	2.29047	0.15405	14.8683	5.29e-50	1.61e-48
C1_12460C	orf19.69.2	54.5031	3.80546	0.451923	8.42059	3.75e-17	2.35e-16
C1_12470W	orf19.69	168.165	1.60579	0.602233	2.66639	0.00766709	0.0123831
C1_12480W	orf19.68.2	400.907	1.28854	0.268034	4.80736	1.53e-06	3.96e-06
C1_12490W	PEP1	4229.07	0.177866	0.144625	1.22984	0.218758	0.269921
C1_12510W	RAX2	1627.05	-0.0909513	0.143671	-0.633053	0.526699	0.586567
C1_12520W	GSG1	790.3	-0.0893173	0.215703	-0.414076	0.678818	0.726549
C1_12530C	orf19.3763	513.012	0.681908	0.151297	4.50708	6.57e-06	1.59e-05
C1_12540W	orf19.3762	263.912	0.846945	0.347573	2.43674	0.0148203	0.0228616
C1_12550C	CDC54	955.488	-3.05332	0.205308	-14.8719	5.02e-50	1.54e-48
C1_12560C	DLH1	96.8197	2.16785	0.391543	5.53669	3.08e-08	9.45e-08
C1_12570C	orf19.3759	2114.81	1.81807	0.210639	8.63118	6.07e-18	4.01e-17
C1_12580W	orf19.3758	1717.6	1.70085	0.168333	10.1041	5.3e-24	5.14e-23
C1_12590W	ATP20	1476.28	-0.765187	0.170079	-4.499	6.83e-06	1.65e-05
C1_12600C	CHR1	2429.61	1.67083	0.281063	5.94468	2.77e-09	9.24e-09
C1_12610W	orf19.3755	1239.44	0.24257	0.166488	1.45698	0.145121	0.186842
C1_12620W	SPA2	3939.63	0.714698	0.149364	4.78495	1.71e-06	4.41e-06
C1_12630C	orf19.6360	846.978	1.57912	0.213089	7.41061	1.26e-13	6.11e-13
C1_12640W	orf19.6359	251.488	0.488404	0.221975	2.20027	0.0277878	0.0408419
C1_12650C	MMS2	1570.02	0.800828	0.172523	4.64186	3.45e-06	8.64e-06
C1_12660W	orf19.6357	1213.59	0.552384	0.252243	2.18989	0.0285324	0.0418759
C1_12670C	orf19.6356	886.432	0.950372	0.234008	4.06128	4.88e-05	0.000106319
C1_12680W	orf19.6355	4267.18	1.53381	0.225955	6.78812	1.14e-11	4.67e-11
C1_12690C	orf19.6354	89.2555	-1.57131	0.437567	-3.59101	0.0003294	0.000646513
C1_12700W	orf19.6353	651.037	0.505587	0.185444	2.72637	0.00640354	0.0104679
C1_12710C	orf19.6351	1367.25	-0.0206433	0.154216	-0.133859	0.893514	0.912652
C1_12720C	orf19.6350	22.9536	-0.894786	0.646762	-1.38349	0.166516	0.211675
C1_12730W	RVS162	547.947	-0.216412	0.199345	-1.08562	0.277648	0.335132
C1_12740W	orf19.6348	1318.83	0.526309	0.156236	3.36869	0.000755265	0.00141632
C1_12750C	orf19.6347	1133.82	1.90148	0.191707	9.91866	3.45e-23	3.22e-22
C1_12760W	orf19.6346	970.899	0.460212	0.174675	2.63468	0.0084217	0.0135066
C1_12770W	RPG1A	7561.21	0.523479	0.171829	3.04651	0.00231517	0.00405155
C1_12780W	RBK1	1528.03	-0.24953	0.24004	-1.03953	0.298558	0.357664
C1_12790C	FEN1	3240.01	0.461525	0.153655	3.00364	0.00266769	0.00462077
C1_12800W	orf19.6342	136.799	0.348264	0.45976	0.757493	0.448755	0.510174
C1_12810W	RIB7	498.694	-3.03309	0.237454	-12.7734	2.31e-37	4.32e-36
C1_12820C	orf19.6340	1542.68	1.63413	0.18334	8.91312	4.96e-19	3.45e-18
C1_12830C	orf19.4913	2347.58	1.06037	0.272732	3.88796	0.000101089	0.000212628
C1_12840W	orf19.4914	557.081	1.56483	0.430392	3.63582	0.000277094	0.000549685
C1_12850W	BLP1	180854	4.5306	0.32944	13.7524	4.92e-43	1.17e-41
C1_12860C	orf19.4916	1262.5	2.67414	0.357002	7.49056	6.86e-14	3.41e-13
C1_12870C	orf19.4917	123.525	0.929532	0.46443	2.00145	0.0453443	0.0643379
C1_12880C	orf19.4918	260.011	-2.91553	0.292635	-9.963	2.21e-23	2.08e-22
C1_12890W	orf19.4919	226.388	-3.05046	0.515693	-5.91526	3.31e-09	1.1e-08
C1_12900W	orf19.4921	989.03	1.28913	0.362905	3.55224	0.00038197	0.000743952
C1_12910W	orf19.4921.1	325.302	0.517793	0.698039	0.741782	0.458219	0.519714
C1_12920C	orf19.4922	291.475	-3.02571	0.316533	-9.55891	1.19e-21	9.96e-21
C1_12930C	orf19.4923	78.5095	-1.21408	0.497683	-2.43947	0.0147087	0.0227009
C1_12940C	orf19.4923.1	3.21301	-0.885777	2.01828	-0.438877	0.66075	0.709824
C1_12950W	orf19.4924	886.968	0.441482	0.187927	2.34922	0.0188127	0.0284804
C1_12960C	BNI1	2237.91	0.305344	0.169715	1.79916	0.0719936	0.0985532
C1_12970C	SEC2	1552.2	0.352343	0.13977	2.52088	0.0117063	0.0183595
C1_13010W	orf19.4929	717.736	-0.44901	0.258507	-1.73694	0.0823986	0.111571
C1_13020C	SPC3	627.294	-2.15052	0.164044	-13.1095	2.91e-39	5.91e-38
C1_13030C	orf19.4931	2842.4	-0.883688	0.280097	-3.15494	0.00160532	0.00286936
C1_13050W	RPL14	14861.1	-0.443223	0.21403	-2.07084	0.0383737	0.0552176
C1_13060C	orf19.4932	2816.08	-2.21011	0.249975	-8.84135	9.46e-19	6.49e-18
C1_13070C	FAD3	409.257	-4.0038	0.444442	-9.00859	2.09e-19	1.49e-18
C1_13080W	OP4	145866	5.69443	2.00996	2.8331	NA	NA
C1_13090W	orf19.4936	0.878447	-3.04387	3.94984	-0.77063	0.440926	0.502786
C1_13100W	orf19.4936.1	78.7097	1.36093	0.866469	1.57066	0.116261	0.152404
C1_13110C	CHS3	3960.41	0.153354	0.139575	1.09872	0.271889	0.328701
C1_13120C	MON2	906.426	-1.96592	0.189333	-10.3834	2.95e-25	3.07e-24
C1_13130C	orf19.4940	1254.85	4.20618	0.358692	11.7264	9.33e-32	1.35e-30
C1_13140C	TYE7	19568	4.59184	0.377912	12.1505	5.7e-34	9.06e-33
C1_13150W	orf19.4942	57.2916	4.2008	0.651856	6.44438	1.16e-10	4.37e-10
C1_13160W	PSA2	1518.93	0.0743501	0.494965	0.150213	0.880597	0.901722
C1_13170C	MSH6	786.626	-3.89278	0.419726	-9.27458	1.78e-20	1.38e-19
C1_13180W	orf19.4946	42.5412	0.212118	0.671763	0.315764	0.752182	0.79188
C1_13190W	orf19.4947	2769	-0.980735	0.23077	-4.24984	2.14e-05	4.88e-05
C1_13200C	REX3	171.396	-0.581495	0.323414	-1.79799	0.0721786	0.0987622
C1_13210C	orf19.4949	39.0324	4.16476	1.10326	3.77495	0.00016004	0.000326717
C1_13220C	AKR1	1089.13	-1.18554	0.163413	-7.25482	4.02e-13	1.87e-12
C1_13240W	orf19.4951	1733.4	2.09851	0.361735	5.80124	6.58e-09	2.12e-08
C1_13250W	orf19.4952	24036.8	3.46397	0.203176	17.0491	3.55e-65	1.76e-63
C1_13260W	orf19.4952.1	467.617	-2.73606	0.495586	-5.52087	3.37e-08	1.03e-07
C1_13270W	orf19.4953	950.821	-1.41964	0.292541	-4.85278	1.22e-06	3.21e-06
C1_13280C	orf19.4954	1620.1	0.529697	0.276058	1.91879	0.0550111	0.0768393
C1_13290W	orf19.4955	87.8869	2.22462	0.411997	5.39961	6.68e-08	1.97e-07
C1_13300C	RPN1	7392.11	-1.04078	0.299192	-3.47865	0.000503954	0.000969778
C1_13310W	ECM25	679.006	0.91816	0.172625	5.31882	1.04e-07	3.03e-07
C1_13320C	CGA1	3407.87	0.443881	0.131846	3.36666	0.000760836	0.00142502
C1_13330C	orf19.4960	3274.43	0.205519	0.255923	0.803049	0.421946	0.483492
C1_13350W	STP2	18462.2	2.85139	0.211131	13.5053	1.45e-41	3.25e-40
C1_13360C	RMP1	246.867	0.886507	0.372586	2.37934	0.0173437	0.0264467
C1_13370W	orf19.4963	598.259	-0.330811	0.18401	-1.79779	0.07221	0.0987645
C1_13380W	orf19.4964	430.93	0.732361	0.202488	3.61681	0.000298252	0.000589168
C1_13390W	orf19.4965	705.739	1.6296	0.272437	5.98156	2.21e-09	7.45e-09
C1_13400C	AGC1	1083.52	-2.28916	0.275513	-8.30871	9.68e-17	5.87e-16
C1_13410W	COX19	730.379	-1.35768	0.185546	-7.31724	2.53e-13	1.2e-12
C1_13420C	KEM1	3837.86	0.480857	0.1793	2.68185	0.00732153	0.0118543
C1_13430C	orf19.4970	1957.49	0.315469	0.167014	1.88888	0.0589078	0.0818887
C1_13440C	OFI1	9.07646	-2.55315	1.17223	-2.17803	0.0294039	0.0430515
C1_13450W	HYR1	122.892	-1.13251	0.496891	-2.27919	0.022656	0.0338122
C1_13460W	orf19.4976	75.1484	2.77658	0.40955	6.77959	1.21e-11	4.95e-11
C1_13470W	KNS1	2222.86	2.11678	0.338059	6.26158	3.81e-10	1.38e-09
C1_13480W	HSP70	199175	0.972698	0.196237	4.95676	7.17e-07	1.93e-06
C1_13490C	orf19.4981	449.768	-0.241286	0.188615	-1.27925	0.200808	0.250165
C1_13510C	TGL99	643.124	0.0860353	0.220441	0.390288	0.696324	0.742597
C1_13520C	MCU1	555.193	0.25897	0.244599	1.05875	0.289713	0.34818
C1_13540W	GUP1	751.058	-0.709985	0.153985	-4.61075	4.01e-06	9.95e-06
C1_13550C	NUP49	1865.73	0.604508	0.149471	4.04431	5.25e-05	0.00011383
C1_13560W	orf19.4988	832.528	0.935317	0.206828	4.52221	6.12e-06	1.49e-05
C1_13570W	MPT5	1059.22	-1.10875	0.308153	-3.59806	0.000320604	0.000630466
C1_13580W	SEC18	2896.06	-2.49949	0.177012	-14.1204	2.84e-45	7.32e-44
C1_13590W	orf19.4995	168.117	2.03688	0.250321	8.13705	4.05e-16	2.34e-15
C1_13600W	orf19.4996	163.88	1.73215	0.406906	4.25689	2.07e-05	4.73e-05
C1_13610C	KIS2	2320.92	0.121775	0.264588	0.460245	0.64534	0.69621
C1_13620W	ROB1	18672.4	1.44501	0.356056	4.05836	4.94e-05	0.000107433
C1_13630W	CYB2	1385.36	0.749244	0.354371	2.11429	0.0344902	0.0499118
C1_13640W	CUP2	1970.44	1.19633	0.147505	8.1104	5.05e-16	2.91e-15
C1_13650C	orf19.5003	822.35	-1.29915	0.152802	-8.50219	1.86e-17	1.19e-16
C1_13660W	RAD54	382.799	-2.01656	0.393982	-5.11841	3.08e-07	8.61e-07
C1_13670W	OSM2	1532.93	-1.05747	0.36744	-2.87793	0.00400293	0.00673667
C1_13680C	GCV3	3950.99	-0.63495	0.127171	-4.99288	5.95e-07	1.62e-06
C1_13690C	orf19.5006.1	3076.01	0.0991799	0.126616	0.783313	0.433443	0.495642
C1_13700W	ACT1	29281	-1.23716	0.105256	-11.7539	6.74e-32	9.8e-31
C1_13710C	DAD1	129.025	-0.843522	0.267421	-3.15428	0.00160894	0.002875
C1_13720W	orf19.5009	1134.8	-0.15645	0.152686	-1.02466	0.305524	0.364955
C1_13730C	DIM1	1020.65	1.64849	0.321378	5.12944	2.91e-07	8.14e-07
C1_13740W	KAR9	770.604	0.171027	0.138835	1.23187	0.217996	0.269144
C1_13750C	orf19.5012	272.338	1.98041	0.256758	7.71314	1.23e-14	6.42e-14
C1_13760W	AGM1	1758.43	-1.83104	0.186022	-9.84315	7.34e-23	6.75e-22
C1_13770C	orf19.5014	100.215	-1.27216	0.491806	-2.58671	0.00968962	0.0154145
C1_13780W	MYO2	2706.19	-1.92794	0.200636	-9.60918	7.31e-22	6.21e-21
C1_13790C	orf19.5016	483.887	0.0325933	0.209824	0.155337	0.876556	0.898639
C1_13800C	DUR32	508.887	0.467984	0.225958	2.07111	0.0383484	0.0552121
C1_13810W	orf19.5019	656.156	-1.11222	0.328329	-3.3875	0.000705333	0.00133045
C1_13820C	orf19.5020	1119.26	1.12017	0.18765	5.96945	2.38e-09	8e-09
C1_13830C	PDX1	6177.11	-3.55205	0.173868	-20.4295	9.14e-93	9.96e-91
C1_13840W	orf19.5022	3446.89	-0.727967	0.193301	-3.76598	0.000165898	0.00033766
C1_13850C	DAL7	445.812	2.45167	0.551687	4.44395	8.83e-06	2.1e-05
C1_13860C	GND1	38921.5	-3.28233	0.304967	-10.7629	5.15e-27	5.8e-26
C1_13870W	MET3	3327.84	-6.34091	0.389372	-16.285	1.26e-59	5.39e-58
C1_13880C	orf19.5026	7586.41	2.29827	0.213955	10.7419	6.47e-27	7.25e-26
C1_13900C	LCB2	2871.41	-0.749889	0.136588	-5.49015	4.02e-08	1.21e-07
C1_13910C	MODF	693.995	-1.71818	0.288126	-5.96327	2.47e-09	8.3e-09
C1_13920W	DOS2	1096.32	-1.11335	0.196328	-5.67087	1.42e-08	4.47e-08
C1_13930W	SSK1	1573.66	-0.380883	0.158857	-2.39765	0.0165008	0.0252623
C1_13940W	SIM1	9256.91	-1.93752	0.52651	-3.67993	0.0002333	0.000466447
C1_13950C	orf19.5033	275.245	0.00248139	0.246301	0.0100746	0.991962	0.992884
C1_13960W	YBP1	1732.26	-0.843028	0.127906	-6.59102	4.37e-11	1.7e-10
C1_13970C	HPC2	1409	0.527684	0.258205	2.04367	0.0409866	0.0587007
C1_13980C	DUR7	654.942	0.753033	0.234163	3.21585	0.0013006	0.00235364
C1_13990W	OCA6	276.886	-0.629969	0.38634	-1.63061	0.102973	0.136633
C1_14000C	DOA4	1222.65	-1.0217	0.328317	-3.11192	0.00185875	0.00328673
C1_14010W	CSK1	5.82143	-0.385403	1.2911	-0.298506	0.765317	0.803214
C1_14020W	orf19.7209	168.574	2.41146	0.58311	4.13551	3.54e-05	7.88e-05
C1_14030W	orf19.7210	1656.83	-1.44129	0.212653	-6.77765	1.22e-11	5.01e-11
C1_14040W	APL1	1000.14	-0.31831	0.202662	-1.57064	0.116265	0.152404
C1_14050C	orf19.7213	860.877	-1.11764	0.174554	-6.40285	1.53e-10	5.71e-10
C1_14060W	orf19.7214	3002.01	-2.49108	0.278675	-8.93901	3.93e-19	2.75e-18
C1_14080W	orf19.7215	4750.03	1.2499	0.191172	6.53808	6.23e-11	2.4e-10
C1_14090W	orf19.7215.3	3310.35	-0.942189	0.157663	-5.97595	2.29e-09	7.7e-09
C1_14100W	YPT52	1663.79	0.30757	0.131798	2.33364	0.0196144	0.0295913
C1_14110C	RPL4B	20255.4	-1.05945	0.21919	-4.8335	1.34e-06	3.51e-06
C1_14120C	RBE1	150.052	-6.71813	1.55762	-4.31309	1.61e-05	3.72e-05
C1_14130W	FTR1	2083.64	-3.61087	0.388972	-9.2831	1.65e-20	1.28e-19
C1_14140C	SET3	3534.3	-0.886813	0.261969	-3.38519	0.000711292	0.00134004
C1_14150C	PAM16	1234.06	0.541932	0.188722	2.87159	0.0040841	0.00685814
C1_14160W	orf19.7223	480.111	-0.822965	0.22321	-3.68695	0.000226955	0.000454506
C1_14170W	orf19.7224	3118.75	0.0619863	0.159109	0.389585	0.696844	0.742846
C1_14180W	orf19.7225	730.085	2.16949	0.223319	9.71472	2.61e-22	2.3e-21
C1_14190C	orf19.7227	730.845	3.26702	0.337427	9.68214	3.59e-22	3.13e-21
C1_14200W	orf19.7228	680.56	-0.278518	0.182293	-1.52785	0.126549	0.164808
C1_14210C	IML2	1693.27	-2.03049	0.227662	-8.91888	4.71e-19	3.29e-18
C1_14220C	FTR2	941.269	-0.427366	0.196036	-2.18004	0.0292546	0.0428534
C1_14230C	IRR1	581.776	-3.20288	0.411874	-7.77636	7.46e-15	3.97e-14
C1_14240W	RSC8	2103.5	-1.00348	0.26713	-3.75651	0.000172299	0.000349755
C1_14250C	orf19.7235	1354.23	0.691002	0.260298	2.65466	0.00793882	0.0127827
C1_14260C	TIF35	2657.99	-0.331732	0.211829	-1.56604	0.117339	0.1536
C1_14270W	orf19.7237	490.813	0.04959	0.258087	0.192145	0.847629	0.874122
C1_14280C	NPL3	3679.25	-0.840178	0.193612	-4.3395	1.43e-05	3.32e-05
C1_14290C	MDG1	11035.4	-1.25542	0.150152	-8.36103	6.22e-17	3.83e-16
C1_14300C	NCR1	2954.67	0.0669397	0.32133	0.20832	0.834979	0.863849
C1_14310W	orf19.7243	332.399	-1.94361	0.270088	-7.19622	6.19e-13	2.84e-12
C1_14320C	orf19.7244	1028.08	-2.51385	0.266657	-9.42725	4.21e-21	3.39e-20
C1_14330W	orf19.7245	358.789	-0.0563406	0.211845	-0.265951	0.790277	0.826143
C1_14340C	RIM101	43659.3	3.45501	0.217162	15.9098	5.42e-57	2.02e-55
C1_14350W	orf19.7250	891.633	0.876276	0.157951	5.54777	2.89e-08	8.89e-08
C1_14360C	WSC4	648.816	-0.637038	0.338648	-1.88112	0.0599556	0.0832505
C1_14370W	orf19.7252	26.0464	0.609514	1.04246	0.584689	0.558757	0.617201
C1_14380C	orf19.7254	743.207	0.470741	0.199632	2.35804	0.0183715	0.0278469
C1_14390W	RPC10	190.352	0.896675	0.244449	3.66814	0.000244318	0.000487359
C1_14400C	MLH3	989.894	0.608693	0.150543	4.04331	5.27e-05	0.000114276
C1_14410W	orf19.7256	533.745	-0.470866	0.205506	-2.29125	0.0219491	0.0328296
C1_14420W	DDI1	1749.67	-2.87001	0.178879	-16.0445	6.25e-58	2.43e-56
C1_14430C	orf19.7260	577.58	-0.721039	0.156148	-4.61765	3.88e-06	9.66e-06
C1_14440C	GDI1	4043.18	-0.971145	0.205013	-4.73698	2.17e-06	5.54e-06
C1_14450C	orf19.7263	2547.35	-0.0356897	0.234905	-0.151932	0.87924	0.900786
C1_14460W	RPN11	4462.18	-1.27172	0.188534	-6.74532	1.53e-11	6.21e-11
C1_14470W	orf19.7265	1335.75	-0.393975	0.313824	-1.2554	0.209332	0.259445
C1_14480W	orf19.7266	187.687	-0.510579	0.399905	-1.27675	0.20169	0.251043
C1_14490C	SAM35	416.472	-0.201739	0.2703	-0.746351	0.455456	0.517036
C1_14500C	orf19.7269	2559.48	-1.2083	0.157928	-7.65094	2e-14	1.02e-13
C1_14520W	orf19.7270	2293.73	-0.258668	0.264677	-0.977298	0.328422	0.389108
C1_14530W	orf19.7271	1435.65	-0.238375	0.167645	-1.4219	0.155055	0.198353
C1_14550C	orf19.7272	905.702	0.500173	0.135342	3.69564	0.000219335	0.000439967
C1_14560C	orf19.7274	867.001	-0.563987	0.206622	-2.72956	0.00634188	0.0103754
C1_14570C	FGR24	574.018	-0.318633	0.236169	-1.34917	0.177281	0.22358
C1_14580C	orf19.7277	437.633	-0.452803	0.224884	-2.0135	0.0440623	0.0627376
C1_14590C	TLO4	360.149	-1.79991	0.286331	-6.28614	3.25e-10	1.18e-09
C1_14630C	orf19.7278	89.3079	2.44583	0.494797	4.94311	7.69e-07	2.07e-06
C2_00010W	TLO5	1235.49	-2.21313	0.170672	-12.9672	1.88e-38	3.65e-37
C2_00030W	RRN3	1420.86	0.94853	0.19803	4.78982	1.67e-06	4.31e-06
C2_00050C	CIS301	1.22234	-3.5094	3.81021	-0.921053	0.357023	0.418872
C2_00060C	orf19.1917	1335.16	-2.54331	0.310183	-8.1994	2.42e-16	1.42e-15
C2_00070C	MPP10	5059.02	1.67304	0.151069	11.0747	1.66e-28	2.04e-27
C2_00080C	FAV3	337.977	-0.763376	0.288524	-2.6458	0.0081499	0.0131051
C2_00090W	orf19.1913	230.38	-0.994114	0.372488	-2.66885	0.00761124	0.0123005
C2_00100C	PGA52	2222.47	-1.15968	0.229421	-5.0548	4.31e-07	1.19e-06
C2_00110W	orf19.1910	118.266	-2.36225	0.376684	-6.27117	3.58e-10	1.3e-09
C2_00120C	EMC9	1347.09	-2.20014	0.352218	-6.24653	4.2e-10	1.51e-09
C2_00130W	orf19.1906	22.2455	-0.732813	1.21281	-0.604229	0.545691	0.604409
C2_00140W	NDT80	1714.69	-0.285408	0.176914	-1.61326	0.106689	0.140989
C2_00150W	LEU5	2123.04	1.74316	0.186107	9.36645	7.5e-21	5.98e-20
C2_00160C	NAT2	916.551	-1.25251	0.158736	-7.89051	3.01e-15	1.64e-14
C2_00170C	HMA1	2572.62	0.904721	0.142069	6.36819	1.91e-10	7.11e-10
C2_00180C	orf19.2114	1155.15	-0.984579	0.207076	-4.75468	1.99e-06	5.1e-06
C2_00190C	orf19.2113	2398.31	-0.0156395	0.133575	-0.117084	0.906793	0.923109
C2_00200W	orf19.2112	856.712	0.908761	0.174932	5.19494	2.05e-07	5.81e-07
C2_00210W	RPL38	8103.07	-0.299714	0.184075	-1.62822	0.103478	0.137192
C2_00220C	orf19.2111	1360.53	0.564734	0.155234	3.63796	0.000274803	0.000545672
C2_00230W	orf19.2110	533.346	-0.928044	0.217134	-4.27405	1.92e-05	4.39e-05
C2_00240C	SOD6	726.737	1.2376	0.206784	5.98499	2.16e-09	7.31e-09
C2_00250W	STF2	48821.8	3.80522	0.173649	21.9133	1.94e-106	2.69e-104
C2_00260C	MUQ1	1088.28	-2.19083	0.280667	-7.80581	5.91e-15	3.17e-14
C2_00270C	orf19.2106	860.425	0.578981	0.217655	2.66008	0.00781214	0.0125985
C2_00280C	orf19.2105	577.368	0.903496	0.237191	3.80914	0.000139449	0.00028776
C2_00290W	orf19.2104	441.861	-0.122349	0.254468	-0.480801	0.630658	0.683269
C2_00300C	CKB1	702.651	0.568641	0.135848	4.18586	2.84e-05	6.38e-05
C2_00310W	orf19.2103	0	NA	NA	NA	NA	NA
C2_00320W	orf19.2101	777.955	0.30304	0.1364	2.22169	0.026304	0.0387918
C2_00330C	HIR1	2410.46	0.330089	0.151469	2.17924	0.0293135	0.0429294
C2_00340C	ARO8	4457.84	-3.32293	0.260467	-12.7576	2.83e-37	5.28e-36
C2_00350W	orf19.2097	715.396	-1.47761	0.152344	-9.69917	3.04e-22	2.67e-21
C2_00360C	orf19.2095	5223.67	0.982678	0.136094	7.22057	5.18e-13	2.39e-12
C2_00370W	PDR6	1816.87	1.32887	0.288639	4.60391	4.15e-06	1.03e-05
C2_00380C	RFA1	2223.89	-2.69953	0.145961	-18.4949	2.27e-76	1.56e-74
C2_00390C	orf19.2092	2082.87	-1.39292	0.209286	-6.65556	2.82e-11	1.12e-10
C2_00400C	orf19.2091	1744.88	-0.549166	0.16907	-3.24815	0.00116156	0.00212217
C2_00410C	orf19.2090	5520.32	2.38235	0.188104	12.6651	9.23e-37	1.68e-35
C2_00420W	orf19.2089	1918.75	1.78909	0.117511	15.2249	2.42e-52	8.06e-51
C2_00430C	DPB4	712.207	-0.828434	0.197717	-4.18999	2.79e-05	6.28e-05
C2_00440W	SAS2	380.005	-1.09934	0.241482	-4.55248	5.3e-06	1.29e-05
C2_00450C	CDH1	1878.01	0.668085	0.137581	4.85594	1.2e-06	3.16e-06
C2_00460W	SAP30	297.658	2.52966	0.234141	10.804	3.3e-27	3.75e-26
C2_00470W	POM152	1861.24	0.352428	0.197779	1.78193	0.0747613	0.102067
C2_00480C	PHHB	290.913	0.907378	0.326989	2.77495	0.00552105	0.00912798
C2_00490W	orf19.2078	984.308	-1.05098	0.298229	-3.52405	0.000424999	0.000824338
C2_00500W	ZCF9	769.161	0.31519	0.313141	1.00654	0.314154	0.373727
C2_00510W	orf19.2076	824.79	0.549211	0.281302	1.95239	0.0508918	0.0715109
C2_00520W	DFG5	2112.78	-0.155083	0.158414	-0.978971	0.327594	0.388204
C2_00530W	orf19.2074	23.8117	1.38921	0.802264	1.73161	0.0833424	0.112649
C2_00540W	orf19.2073	2180.52	1.4217	0.155339	9.15225	5.58e-20	4.17e-19
C2_00550W	orf19.2072	460.727	0.739458	0.233088	3.17243	0.00151167	0.00271309
C2_00560W	orf19.2071	15.3437	2.2147	0.741624	2.98629	0.00282386	0.00487467
C2_00570W	RSC58	2089.87	0.0995822	0.14831	0.671444	0.501938	0.563307
C2_00580C	SMF3	1524.54	-0.40147	0.135234	-2.96871	0.00299057	0.00515081
C2_00590W	orf19.2068	553.903	-2.10733	0.330802	-6.37036	1.89e-10	7.01e-10
C2_00600C	orf19.2067	1121.55	1.46261	0.204763	7.14292	9.14e-13	4.15e-12
C2_00610C	ATP18	1311.18	-0.516224	0.172551	-2.99172	0.00277414	0.00479834
C2_00620C	orf19.2066	264.265	0.134077	0.223225	0.600635	0.548083	0.606618
C2_00630C	orf19.2065	516.897	-3.7593	0.245865	-15.2901	8.9e-53	3e-51
C2_00640W	orf19.2064	701.911	0.0409255	0.183138	0.223468	0.823171	0.853949
C2_00650W	orf19.2063	1915.74	1.57247	0.130943	12.0088	3.19e-33	4.92e-32
C2_00660C	SOD4	253.572	-2.22628	0.304974	-7.29992	2.88e-13	1.36e-12
C2_00670C	orf19.2061	3.8334	5.60908	3.8239	1.46685	0.142417	0.183671
C2_00680C	SOD5	101.304	0.826467	0.376011	2.19799	0.0279501	0.0410509
C2_00690W	orf19.2059	295.661	-0.0890809	0.293253	-0.303768	0.761304	0.799415
C2_00700W	orf19.2057	3901.23	-0.362225	0.179308	-2.02013	0.0433703	0.0618389
C2_00710W	NPL6	2075.43	0.783252	0.159175	4.9207	8.62e-07	2.31e-06
C2_00720C	FGR15	853.577	0.0175065	0.267089	0.0655456	0.94774	0.957306
C2_00730C	orf19.2051	747.791	-0.546835	0.25278	-2.16329	0.0305189	0.0445557
C2_00740C	orf19.2050	3249.31	1.41049	0.129574	10.8855	1.35e-27	1.58e-26
C2_00750W	orf19.2049	176.746	-0.00498291	0.410799	-0.0121298	0.990322	0.991622
C2_00760C	orf19.2048	3755.56	2.14592	0.502576	4.26985	1.96e-05	4.47e-05
C2_00770W	orf19.2047	709.534	-0.530515	0.214868	-2.46903	0.0135479	0.0210476
C2_00780W	POT1-2	1350.72	1.38038	0.189625	7.27955	3.35e-13	1.57e-12
C2_00790C	orf19.2045	2740.64	0.417284	0.154653	2.6982	0.00697157	0.0113388
C2_00800C	PGA27	457.447	1.44967	0.269201	5.38509	7.24e-08	2.13e-07
C2_00810C	orf19.2043	464.293	0.163181	0.190026	0.858729	0.39049	0.452802
C2_00820W	orf19.2042	1035.35	0.501684	0.189879	2.64213	0.00823861	0.0132338
C2_00830C	RSC4	2124.77	0.0552882	0.220279	0.250992	0.801821	0.83592
C2_00840W	orf19.2040	1235.49	0.244899	0.175842	1.39272	0.163703	0.208785
C2_00850W	MSF1	1043.9	-0.983687	0.242185	-4.06171	4.87e-05	0.000106233
C2_00860C	orf19.2038	89.7955	0.305717	0.433964	0.704475	0.481137	0.542858
C2_00870W	orf19.2037	755.779	0.141088	0.165172	0.854187	0.393001	0.45485
C2_00880W	orf19.2036	1137.12	0.0222254	0.184818	0.120256	0.904281	0.921337
C2_00890W	orf19.2035	167.334	1.93017	0.352133	5.48137	4.22e-08	1.27e-07
C2_00900W	orf19.2034	0	NA	NA	NA	NA	NA
C2_00910W	PGA19	81.1388	3.0742	0.650946	4.72267	2.33e-06	5.92e-06
C2_00920W	orf19.2032	520.407	0.549474	0.270327	2.03263	0.0420904	0.0601545
C2_00930C	VPS24	708.581	0.215983	0.191506	1.12781	0.259401	0.314975
C2_00940W	orf19.2030	1082.48	0.0889272	0.205767	0.432173	0.665615	0.714422
C2_00950C	RFC5	554.233	-1.53828	0.204448	-7.5241	5.31e-14	2.66e-13
C2_00960C	MXR1	1247.45	-2.47641	0.292421	-8.46864	2.48e-17	1.57e-16
C2_00970C	UBP13	927.893	-0.956504	0.190204	-5.02884	4.93e-07	1.35e-06
C2_00980W	orf19.2025	0.470484	-2.15754	3.98595	-0.541284	0.588312	0.644135
C2_00990W	orf19.2024	7.75159	4.11102	1.43552	2.86379	0.00418607	0.00701394
C2_01000W	HGT7	165.104	0.880332	0.682255	1.29033	0.196937	0.246182
C2_01010W	HGT8	4436.33	2.43761	0.216268	11.2712	1.82e-29	2.32e-28
C2_01020W	HGT6	25429.5	3.44428	0.256277	13.4396	3.54e-41	7.75e-40
C2_01030W	orf19.2019	1162.42	-0.71146	0.204193	-3.48426	0.000493501	0.000950562
C2_01040W	orf19.2018.1	48.728	0.108259	0.475441	0.227702	0.819878	0.851429
C2_01050W	orf19.2018.2	394.737	1.19769	0.229443	5.21998	1.79e-07	5.1e-07
C2_01060C	orf19.2018	481.157	1.2714	0.240015	5.29716	1.18e-07	3.4e-07
C2_01070W	orf19.2017	2356.13	0.972941	0.17614	5.52369	3.32e-08	1.01e-07
C2_01090C	ERG28	400.996	-2.50639	0.376258	-6.66135	2.71e-11	1.08e-10
C2_01110C	BCY1	7383.25	-0.282902	0.125029	-2.26269	0.0236546	0.035148
C2_01120W	KAR2	34139.4	-3.16812	0.450488	-7.03262	2.03e-12	8.95e-12
C2_01130W	NOT3	2352	0.176569	0.172577	1.02314	0.306244	0.365529
C2_01140C	orf19.2010	4.32476	-2.75551	1.5777	-1.74653	0.0807185	0.109563
C2_01150W	PEX12	2008.62	1.86959	0.168403	11.1019	1.23e-28	1.51e-27
C2_01160W	orf19.2008	1085.15	-0.275344	0.183539	-1.50019	0.133564	0.173131
C2_01170C	VPS54	997.541	-1.15413	0.24111	-4.78675	1.7e-06	4.38e-06
C2_01180W	COX17	370.791	-1.22874	0.307591	-3.99473	6.48e-05	0.000138959
C2_01190C	orf19.2006	532.217	-0.0426038	0.171904	-0.247834	0.804263	0.838323
C2_01200C	REG1	4892.6	1.53824	0.195415	7.87167	3.5e-15	1.9e-14
C2_01210C	HNM1	2606.36	1.30733	0.147093	8.8878	6.23e-19	4.31e-18
C2_01220W	orf19.2002	3005.47	0.368759	0.151888	2.42784	0.0151892	0.0233774
C2_01230W	orf19.2001	306.591	-0.19314	0.345293	-0.55935	0.575923	0.632955
C2_01240C	orf19.2000	554.229	0.858058	0.28321	3.02976	0.00244752	0.00425874
C2_01250W	orf19.1999	96.5673	-3.14541	0.380162	-8.27386	1.3e-16	7.81e-16
C2_01260W	orf19.1998	391.099	-3.03059	0.277309	-10.9286	8.42e-28	9.98e-27
C2_01270W	CHA1	1037.17	-2.31385	0.197802	-11.6978	1.31e-31	1.86e-30
C2_01300C	MNN24	1559.65	0.160955	0.198502	0.810846	0.417454	0.478794
C2_01310W	orf19.1994	1487.51	0.706512	0.13158	5.36943	7.9e-08	2.31e-07
C2_01320W	RPN9	1857.67	-0.367053	0.154434	-2.37676	0.0174656	0.0265993
C2_01330C	SIR2	876.749	1.39692	0.269946	5.17481	2.28e-07	6.44e-07
C2_01340W	orf19.1991	1934.23	0.275917	0.139802	1.97362	0.0484248	0.0683117
C2_01350C	SNX4	2329.69	0.0705422	0.129792	0.5435	0.586785	0.643181
C2_01360C	DCW1	2322.28	-0.677673	0.135725	-4.99299	5.95e-07	1.62e-06
C2_01370C	NRI1	1130.52	-0.413379	0.182535	-2.26466	0.0235338	0.035011
C2_01380W	PLB4.5	1300.19	-0.653325	0.428484	-1.52474	0.127325	0.165748
C2_01390W	ENT2	1829.32	-0.507076	0.150756	-3.36355	0.000769477	0.00143812
C2_01400C	ESC4	258.246	-2.52568	0.493357	-5.11938	3.07e-07	8.58e-07
C2_01410C	CLB2	982.113	-0.812952	0.164041	-4.95577	7.2e-07	1.94e-06
C2_01420C	orf19.1447	303.667	-1.47029	0.311228	-4.72416	2.31e-06	5.88e-06
C2_01430W	APT1	806.355	-1.23747	0.252069	-4.90926	9.14e-07	2.44e-06
C2_01440C	orf19.1448.1	328.425	-0.830851	0.471675	-1.76149	0.0781556	0.106261
C2_01450C	orf19.1449	131.282	0.805031	0.404088	1.99222	0.0463471	0.0656387
C2_01460C	orf19.1450	11.0981	0.308043	1.32541	0.232413	0.816217	0.848467
C2_01470W	SRB9	1864.57	0.840143	0.143733	5.84518	5.06e-09	1.65e-08
C2_01480W	SPT5	12756	1.92164	0.139623	13.7631	4.25e-43	1.01e-41
C2_01490C	orf19.1457	1273.24	0.582051	0.146824	3.96429	7.36e-05	0.000156677
C2_01500W	orf19.1456	2.39951	-4.48133	3.16408	-1.41631	0.156683	0.200334
C2_01510C	orf19.1458	443.92	1.12057	0.183336	6.11211	9.83e-10	3.42e-09
C2_01520W	PPE1	608.646	0.295393	0.190863	1.54767	0.121701	0.158901
C2_01530C	orf19.1460	3544.02	-0.775626	0.242032	-3.20464	0.00135232	0.00244363
C2_01540W	orf19.1461	982.654	-0.248421	0.189849	-1.30852	0.190698	0.239363
C2_01550W	SMP2	1864.76	-0.948211	0.131953	-7.18596	6.67e-13	3.05e-12
C2_01560W	BMT5	2347.33	0.943945	0.164036	5.75449	8.69e-09	2.78e-08
C2_01570W	orf19.1465	191.569	-1.69194	0.245469	-6.89267	5.48e-12	2.32e-11
C2_01580W	REX2	313.142	-0.19861	0.353456	-0.561908	0.574179	0.631379
C2_01590W	COX13	5000.03	0.303221	0.105266	2.88053	0.00397002	0.00668682
C2_01600C	CDC55	3186.83	-0.145647	0.152971	-0.95212	0.341036	0.402025
C2_01610C	RPS26A	15104.2	-1.17505	0.192673	-6.09868	1.07e-09	3.71e-09
C2_01620W	COX4	3717.81	-0.833019	0.145642	-5.71965	1.07e-08	3.4e-08
C2_01630W	orf19.1473	49.2608	-0.0114532	0.436212	-0.0262559	0.979053	0.982272
C2_01640W	SLA1	3929.84	-0.395064	0.225298	-1.75352	0.0795132	0.108023
C2_01650W	orf19.1476	74.5993	1.11818	0.58934	1.89734	0.0577832	0.0803986
C2_01660C	orf19.1477	2964.21	1.68707	0.440199	3.83252	0.000126835	0.000263602
C2_01670C	STT3	3060.33	-3.28931	0.167793	-19.6034	1.45e-85	1.38e-83
C2_01680C	orf19.1479	1478.28	0.00765881	0.178659	0.0428682	0.965807	0.971128
C2_01690W	orf19.1480	7209.34	-0.0335208	0.253776	-0.132088	0.894915	0.913777
C2_01700C	HAP42	966.161	0.541948	0.211721	2.55972	0.0104756	0.0165612
C2_01710W	HSK3	191.624	-1.22118	0.329741	-3.70345	0.000212691	0.000427061
C2_01720C	orf19.1483	508.852	0.0988215	0.172602	0.572538	0.566957	0.625241
C2_01730W	orf19.1484	189.316	-1.3253	0.26109	-5.07602	3.85e-07	1.07e-06
C2_01740C	orf19.1485	658.681	-0.573814	0.198367	-2.89269	0.00381959	0.00645123
C2_01750C	orf19.1486	36846.1	6.29915	0.34675	18.1663	9.55e-74	5.95e-72
C2_01760C	orf19.1488	838.114	4.43204	0.542408	8.17105	3.06e-16	1.79e-15
C2_01780W	MSB2	1884.73	0.623277	0.231951	2.6871	0.0072075	0.011682
C2_01800W	orf19.1490.1	82.7846	0.560566	0.526824	1.06405	0.287307	0.345766
C2_01820C	orf19.1491	754.08	0.270902	0.168191	1.61068	0.107249	0.141638
C2_01830W	PRP39	532.166	0.484206	0.15374	3.14952	0.0016354	0.00291971
C2_01840C	RAD7	1264.01	-2.03574	0.272559	-7.46896	8.08e-14	3.99e-13
C2_01850W	RAD23	5901.41	-0.736111	0.183311	-4.01563	5.93e-05	0.000127919
C2_01860C	orf19.1495	558.514	0.347279	0.196979	1.76303	0.077896	0.105944
C2_01870C	orf19.1496	1069.43	1.3239	0.422445	3.13389	0.00172505	0.00306719
C2_01880C	ZCF6	840.378	1.43427	0.392775	3.65164	0.000260572	0.000518258
C2_01890W	CTF1	9138.8	3.49164	0.438328	7.9658	1.64e-15	9.08e-15
C2_01900C	orf19.1500	867.519	-0.391846	0.249617	-1.56979	0.116465	0.152619
C2_01910W	orf19.1502	236.517	-1.2093	0.328373	-3.68271	0.000230764	0.000461679
C2_01920C	orf19.1504	2154.55	-2.32347	0.181491	-12.8021	1.6e-37	3.01e-36
C2_01930C	orf19.1505	4609.39	-0.665106	0.473273	-1.40533	0.159922	0.204276
C2_01940C	orf19.1506	0	NA	NA	NA	NA	NA
C2_01950C	AMN1	367.008	-2.93093	0.390876	-7.49836	6.46e-14	3.22e-13
C2_01960C	orf19.1508	82.4574	-1.41104	0.428986	-3.28924	0.00100457	0.00185421
C2_01970C	ROD1	203.964	-2.28184	0.456798	-4.99529	5.87e-07	1.6e-06
C2_01980C	SRD1	656.662	-2.97014	0.316598	-9.38142	6.51e-21	5.21e-20
C2_01990C	FAB1	2242.46	1.12968	0.303878	3.71756	0.000201157	0.000404968
C2_02000W	orf19.1514	2846.65	-0.453221	0.1432	-3.16495	0.00155109	0.00278221
C2_02010C	CHT4	321.756	-1.72308	0.224515	-7.67467	1.66e-14	8.57e-14
C2_02020W	orf19.1516	1857.28	-0.999763	0.250902	-3.98467	6.76e-05	0.000144623
C2_02030W	ARO3	4109.63	-3.85005	0.308902	-12.4636	1.18e-35	2.02e-34
C2_02040W	orf19.1519	1213.02	0.113961	0.222734	0.511647	0.608898	0.663936
C2_02050C	orf19.1522	498.435	-2.85687	0.592008	-4.82573	1.39e-06	3.64e-06
C2_02060C	FMO1	520.874	1.35903	0.514737	2.64024	0.00828475	0.0132974
C2_02070W	SPR3	15.1784	0.598754	0.727303	0.823252	0.410364	0.472171
C2_02090W	orf19.1525	909.123	-0.822983	0.211961	-3.88272	0.000103296	0.000216972
C2_02100W	SNF2	6765.62	1.68333	0.136526	12.3297	6.26e-35	1.05e-33
C2_02110C	orf19.1527	416.879	0.763743	0.307539	2.4834	0.0130135	0.0202845
C2_02120W	orf19.1528	2178.48	1.0103	0.206059	4.90294	9.44e-07	2.51e-06
C2_02130C	orf19.1529	154.557	2.28054	0.350024	6.51539	7.25e-11	2.78e-10
C2_02140C	orf19.1530	36.8792	1.78754	0.669483	2.67003	0.00758443	0.0122604
C2_02150C	orf19.1531	4181.07	2.24091	0.168957	13.2632	3.78e-40	7.99e-39
C2_02160W	SAM37	436.68	1.01967	0.206681	4.93353	8.08e-07	2.17e-06
C2_02170W	orf19.1533	1888.77	0.334239	0.196461	1.7013	0.0888862	0.119665
C2_02180W	orf19.1534	1053.28	0.446854	0.155813	2.86788	0.00413229	0.00692763
C2_02190C	orf19.1535	461.979	0.742537	0.352866	2.10431	0.0353518	0.0510618
C2_02200W	ZRC1	1456.31	0.56643	0.198431	2.85454	0.00430994	0.00721357
C2_02210C	TLG2	645.597	1.05441	0.157058	6.71347	1.9e-11	7.66e-11
C2_02220C	orf19.1539	28.4781	1.03868	0.714817	1.45307	0.146205	0.188079
C2_02230C	orf19.1541	53479.3	7.45796	2.05457	3.62994	NA	NA
C2_02240C	HEX3	1827.4	0.334986	0.129251	2.59174	0.00954927	0.0152031
C2_02250C	OPI1	1126.26	0.621006	0.194958	3.18533	0.00144591	0.00260196
C2_02260W	orf19.1544	930.476	-1.85232	0.2853	-6.49254	8.44e-11	3.21e-10
C2_02270C	orf19.1545	547.52	0.201445	0.176447	1.14167	0.253589	0.308841
C2_02280W	orf19.1546	735.788	-0.612672	0.157554	-3.88864	0.000100807	0.000212255
C2_02290C	orf19.1547	125.023	-0.127597	0.329484	-0.387264	0.698561	0.743897
C2_02300W	orf19.1548	240.995	0.826807	0.302469	2.73353	0.0062659	0.0102594
C2_02310W	orf19.1549	1721.33	-0.8418	0.131869	-6.38362	1.73e-10	6.45e-10
C2_02320C	CPR3	1417.87	-1.74163	0.131842	-13.2099	7.69e-40	1.61e-38
C2_02330W	orf19.1551	3.05851	-4.8317	2.98858	-1.61672	0.105938	0.140149
C2_02340C	ENT3	4526.96	-0.306712	0.102304	-2.99806	0.00271708	0.00470498
C2_02350C	SAC3	1711.69	0.833068	0.138909	5.99724	2.01e-09	6.81e-09
C2_02360C	orf19.1557	200.613	-1.20663	0.408108	-2.95664	0.0031101	0.00534461
C2_02370C	HOM2	4712.24	-2.47055	0.525065	-4.70522	2.54e-06	6.42e-06
C2_02380W	POB3	2801.09	-1.27596	0.253964	-5.02418	5.06e-07	1.39e-06
C2_02390W	orf19.1562	2868.72	5.61957	0.966258	5.81581	6.03e-09	1.95e-08
C2_02400W	ECM3	1568.31	1.20262	0.151894	7.91752	2.42e-15	1.33e-14
C2_02410W	orf19.1564	2151.61	-0.808476	0.182893	-4.42049	9.85e-06	2.33e-05
C2_02420C	orf19.1565	1881.14	0.97382	0.139046	7.0036	2.49e-12	1.09e-11
C2_02430W	UTP21	2436.01	0.967669	0.200343	4.83005	1.36e-06	3.57e-06
C2_02440W	VAM6	2060.05	1.14951	0.173128	6.63965	3.14e-11	1.24e-10
C2_02450C	UTP22	3130.6	1.26867	0.147755	8.58633	8.98e-18	5.84e-17
C2_02460W	ERG7	1413.83	-1.69948	0.184652	-9.20368	3.46e-20	2.61e-19
C2_02470C	ATO7	10.5335	5.0315	1.65107	3.04743	0.00230809	0.00404118
C2_02490C	orf19.1573	3634.02	1.00393	0.160914	6.2389	4.41e-10	1.59e-09
C2_02500W	orf19.1574	1241.83	0.121362	0.151737	0.799813	0.423819	0.485546
C2_02510W	PRS1	4546.96	1.50205	0.18439	8.14601	3.76e-16	2.18e-15
C2_02520W	orf19.1576	1114.44	0.11291	0.161414	0.699508	0.484235	0.546151
C2_02530W	orf19.1577	26.6529	1.281	0.539743	2.37334	0.0176278	0.026833
C2_02540W	orf19.1578	4944.33	1.79987	0.175999	10.2266	1.51e-24	1.52e-23
C2_02550C	orf19.1580	75.5355	-1.91046	0.396012	-4.82423	1.41e-06	3.67e-06
C2_02560W	orf19.1581	0.821803	-2.94358	3.95292	-0.744661	0.456477	0.518002
C2_02570W	orf19.1582	300.523	2.44487	0.352565	6.93453	4.08e-12	1.75e-11
C2_02580W	orf19.1584	216.119	-0.404004	0.402261	-1.00433	0.315219	0.374776
C2_02590W	ZRT2	1971.43	-5.87549	0.18417	-31.9025	2.46e-223	1.07e-220
C2_02600C	FGR22	275.588	-0.191589	0.244118	-0.784822	0.432558	0.494722
C2_02610C	HGT20	176.519	0.174554	0.249914	0.698459	0.48489	0.546789
C2_02620W	orf19.1588	644.244	-0.194434	0.224957	-0.864317	0.387414	0.449899
C2_02630W	orf19.1589	1465.54	1.65899	0.159361	10.4102	2.23e-25	2.33e-24
C2_02640C	BNA32	86.3825	-1.93519	0.415272	-4.66007	3.16e-06	7.95e-06
C2_02650C	orf19.5842	0	NA	NA	NA	NA	NA
C2_02660W	orf19.5841	273.664	-1.19694	0.302317	-3.9592	7.52e-05	0.000159882
C2_02670C	orf19.5840	123.152	-1.55818	0.41999	-3.71005	0.000207222	0.000416354
C2_02680W	PDR17	374.611	-1.70131	0.391239	-4.34852	1.37e-05	3.19e-05
C2_02690W	SER2	969.709	-1.17164	0.328982	-3.56141	0.000368873	0.000719592
C2_02700C	orf19.5837	233.996	-1.28086	0.323053	-3.96487	7.34e-05	0.000156351
C2_02710C	orf19.5835	2579.74	1.2535	0.202994	6.17505	6.61e-10	2.34e-09
C2_02720W	orf19.5834	2850.2	0.0603441	0.154501	0.390574	0.696112	0.742585
C2_02730W	ECS3	2548.12	-0.21827	0.167451	-1.30349	0.192409	0.241212
C2_02740C	HPT1	2997.69	1.33257	0.165834	8.03554	9.32e-16	5.27e-15
C2_02750C	orf19.5831	77.2824	2.10935	0.620478	3.39955	0.000674961	0.00127672
C2_02760W	LHS1	4398.53	-1.0779	0.265409	-4.06128	4.88e-05	0.000106319
C2_02770W	orf19.5828	5441	1.45842	0.138697	10.5152	7.36e-26	7.84e-25
C2_02780C	BUB2	229.564	0.0345433	0.241707	0.142914	0.886358	0.906405
C2_02790C	orf19.5826	54.5038	-0.754005	0.565078	-1.33434	0.182093	0.229316
C2_02800W	orf19.5825.1	1026.56	0.703987	0.139289	5.05416	4.32e-07	1.19e-06
C2_02810C	NCB2	732.926	-0.236206	0.274464	-0.86061	0.389453	0.451857
C2_02820C	orf19.5824	1963.16	1.84641	0.154472	11.9531	6.26e-33	9.6e-32
C2_02830C	SGT2	5809.13	-0.935247	0.214142	-4.36741	1.26e-05	2.94e-05
C2_02840C	orf19.5821	1066.79	0.513953	0.130992	3.92354	8.73e-05	0.000184425
C2_02850W	UGA6	19.9394	0.175667	0.892729	0.196776	0.844003	0.87148
C2_02860W	SUR2	1896.09	-0.153417	0.156689	-0.97912	0.327521	0.388191
C2_02870W	orf19.5817	641.176	-0.476502	0.169444	-2.81214	0.0049213	0.00818518
C2_02880C	EBP7	337.215	-2.97833	0.383546	-7.76524	8.15e-15	4.32e-14
C2_02890W	SCT2	3961.08	0.323189	0.156302	2.06772	0.0386666	0.0556128
C2_02900W	ERI1	364.918	-0.406636	0.315371	-1.28939	0.197262	0.246537
C2_02910W	orf19.5814.1	21.4477	-4.63025	1.17023	-3.95669	7.6e-05	0.00016152
C2_02920W	orf19.5813	2883.4	-0.0142005	0.219229	-0.0647745	0.948354	0.957768
C2_02930C	orf19.5812	2806.98	1.19558	0.224408	5.32772	9.95e-08	2.89e-07
C2_02940W	MET1	1047.48	-2.21984	0.281513	-7.8854	3.14e-15	1.7e-14
C2_02950W	BNA31	471.897	-4.33751	0.325601	-13.3216	1.73e-40	3.7e-39
C2_02960C	orf19.5808	460.226	-1.14531	0.191386	-5.98427	2.17e-09	7.33e-09
C2_02970C	ALD5	30929.7	0.209591	0.251033	0.834912	0.403767	0.465457
C2_02980C	DLD1	855.288	-1.50706	0.261076	-5.77249	7.81e-09	2.51e-08
C2_02990C	HYU1	2008.71	-1.68962	0.175261	-9.64058	5.39e-22	4.62e-21
C2_03000C	orf19.5802	499.451	0.10931	0.33524	0.326064	0.744376	0.78488
C2_03010C	RNR21	5116.95	-2.41869	0.25309	-9.55664	1.22e-21	1.02e-20
C2_03020C	orf19.5799	1646.71	-0.398009	0.253788	-1.56828	0.116817	0.153048
C2_03030W	LIG4	585.769	-0.250461	0.383218	-0.653573	0.513387	0.574571
C2_03040W	PLC2	571.848	-1.80953	0.235829	-7.67304	1.68e-14	8.67e-14
C2_03050W	SHE9	493.438	-0.922289	0.270771	-3.40615	0.000658853	0.00124741
C2_03060W	PR26	5222.76	-1.06516	0.266774	-3.99276	6.53e-05	0.000140073
C2_03070C	SMP3	220.086	-3.01713	0.427204	-7.06251	1.64e-12	7.26e-12
C2_03080W	IDH2	5181.17	-1.00154	0.158098	-6.33493	2.37e-10	8.74e-10
C2_03090C	ADE8	1508.62	0.361635	0.18389	1.96658	0.0492313	0.0693532
C2_03100W	EFT2	84841.4	0.286561	0.180715	1.58571	0.112806	0.148238
C2_03110W	orf19.5785	9.00835	0.609693	1.31332	0.464236	0.642478	0.693736
C2_03120W	AMO1	929.96	-1.60992	0.496537	-3.2423	0.00118569	0.00216496
C2_03130W	orf19.5783	901.258	0.0403869	0.253158	0.159532	0.87325	0.896418
C2_03140C	orf19.5782	1736.41	0.9322	0.18915	4.92836	8.29e-07	2.22e-06
C2_03150C	orf19.5780	938.36	0.262828	0.202348	1.29889	0.193982	0.242785
C2_03160C	RNR1	2811.89	-3.1784	0.419858	-7.57018	3.73e-14	1.88e-13
C2_03170W	orf19.5777	216.296	-2.13177	0.222428	-9.58407	9.33e-22	7.84e-21
C2_03180C	TOM1	9261.76	0.900385	0.144354	6.23736	4.45e-10	1.6e-09
C2_03200W	PRP3	969.435	1.05125	0.146131	7.19386	6.3e-13	2.88e-12
C2_03210W	orf19.909.1	332.35	-0.373654	0.207442	-1.80124	0.0716647	0.0981251
C2_03220C	STP4	1219.97	-0.208617	0.555011	-0.375879	0.707006	0.75171
C2_03230C	FEN12	1364.45	-2.51829	0.270381	-9.31385	1.23e-20	9.65e-20
C2_03240C	ROM2	5320.64	0.795743	0.135697	5.86413	4.51e-09	1.48e-08
C2_03250W	AVT7	1667.66	-0.0646254	0.237773	-0.271795	0.78578	0.821864
C2_03260W	orf19.904	568.747	-0.968079	0.201226	-4.81091	1.5e-06	3.9e-06
C2_03270W	GPM1	35915.8	-1.25504	0.227128	-5.52567	3.28e-08	1e-07
C2_03280W	NSP1	5786.46	-0.0546932	0.174519	-0.313394	0.753981	0.7935
C2_03290W	orf19.899	1626.48	1.0469	0.270775	3.8663	0.0001105	0.000230911
C2_03300W	HEM2	2805.24	-0.230837	0.269943	-0.855132	0.392478	0.454503
C2_03310C	VPS20	569.971	0.29956	0.179114	1.67245	0.0944347	0.12641
C2_03320W	CHK1	1024.18	0.631682	0.16799	3.76023	0.000169758	0.000344941
C2_03330C	HOG1	3217.39	-0.468484	0.122547	-3.8229	0.000131893	0.000273278
C2_03340W	orf19.894	794.791	-1.47974	0.15683	-9.43529	3.9e-21	3.16e-20
C2_03350W	PGA17	17161	6.99924	1.87738	3.72819	NA	NA
C2_03360W	orf19.891	5046.14	0.233608	0.189975	1.22968	0.218819	0.269933
C2_03370W	THI20	348.447	2.2745	0.26145	8.69956	3.33e-18	2.22e-17
C2_03380W	PAN1	6074.33	0.233461	0.171081	1.36462	0.172372	0.2182
C2_03390C	HSP78	20940.8	1.28024	0.194491	6.58254	4.62e-11	1.8e-10
C2_03400C	DFG16	1229.13	0.748034	0.266379	2.80816	0.00498257	0.00827807
C2_03410W	orf19.880	2036.87	-0.345484	0.140183	-2.46453	0.0137195	0.0213034
C2_03420C	orf19.879	941.052	0.072647	0.217702	0.333699	0.738607	0.779875
C2_03430W	NBN1	709.24	0.59606	0.268982	2.21599	0.0266925	0.0393363
C2_03440W	PGA33	1106.28	0.515579	0.152442	3.38213	0.000719273	0.00135382
C2_03450W	orf19.875	624.682	-0.789282	0.204119	-3.86678	0.000110282	0.000230534
C2_03460C	orf19.874	960.492	-0.542284	0.162131	-3.34472	0.000823653	0.00153327
C2_03470C	COX6	4025.53	-0.469936	0.170575	-2.75501	0.00586897	0.00964572
C2_03480C	orf19.873	32.7728	0.0243751	0.660463	0.0369061	0.97056	0.975193
C2_03490C	orf19.872	656.093	-0.632796	0.298219	-2.12192	0.0338446	0.049059
C2_03500W	orf19.871	4228.5	1.50027	0.137075	10.9449	7.03e-28	8.38e-27
C2_03520C	ADAEC	15312.2	2.59921	0.259757	10.0063	1.43e-23	1.36e-22
C2_03530W	orf19.867	1035.41	-1.51255	0.278039	-5.44004	5.33e-08	1.58e-07
C2_03540W	RAD32	588.044	0.0615328	0.290637	0.211717	0.832328	0.86147
C2_03550C	orf19.864	2385.96	0.865017	0.130293	6.63901	3.16e-11	1.25e-10
C2_03560C	orf19.863	1243.11	-0.971634	0.164555	-5.90461	3.53e-09	1.17e-08
C2_03570C	orf19.862	646.197	1.97124	0.243771	8.08644	6.14e-16	3.51e-15
C2_03590C	CAP4	855.505	0.258727	0.224535	1.15228	0.249207	0.304293
C2_03600W	BMT8	482.584	-0.0878306	0.229999	-0.381874	0.702555	0.747628
C2_03610W	FMO2	167.146	0.210934	0.471122	0.447728	0.65435	0.704063
C2_03620W	IFK2	792.223	0.0363805	0.217728	0.167092	0.867298	0.892145
C2_03630W	orf19.855	1.79311	-4.06862	2.65731	-1.53111	0.125743	0.163793
C2_03640W	UGA11	627.695	-2.74117	0.212495	-12.8999	4.51e-38	8.62e-37
C2_03670W	SAP99	272.125	-0.187841	0.445619	-0.421527	0.67337	0.721603
C2_03680W	SAP98	1112.66	1.19738	0.154907	7.72967	1.08e-14	5.66e-14
C2_03690C	MNN42	158.555	0.013979	0.536954	0.0260339	0.97923	0.982288
C2_03700W	orf19.850	319.627	-1.52356	0.353971	-4.30418	1.68e-05	3.87e-05
C2_03710W	MNN41	24.95	2.95854	0.762138	3.8819	0.000103643	0.000217626
C2_03720W	PGA16	0	NA	NA	NA	NA	NA
C2_03750W	YIM1	1405.44	-1.13455	0.28703	-3.95271	7.73e-05	0.000164169
C2_03760C	orf19.846	9416.3	2.53925	0.179006	14.1853	1.13e-45	2.98e-44
C2_03770C	STE11	1937.4	0.538068	0.13309	4.04288	5.28e-05	0.000114447
C2_03780C	orf19.843	1476.76	0.346467	0.167942	2.06301	0.0391115	0.0561469
C2_03790C	ASR3	4322.92	0.0951493	0.219343	0.433793	0.664439	0.713535
C2_03800C	orf19.841	1951.89	-0.453625	0.138728	-3.26989	0.00107588	0.00197628
C2_03810C	RPL21A	15451.4	-0.911275	0.209462	-4.35054	1.36e-05	3.16e-05
C2_03820C	RPS9B	16478	-0.406004	0.174258	-2.3299	0.0198115	0.0298517
C2_03830W	orf19.839	962.415	-0.12139	0.230881	-0.52577	0.599048	0.654269
C2_03840C	INO4	688.02	1.19296	0.157981	7.55127	4.31e-14	2.16e-13
C2_03870W	GNA1	442.592	-1.27818	0.358435	-3.566	0.000362477	0.000708246
C2_03880C	orf19.836.1	86.0566	-0.950017	0.302464	-3.14092	0.00168417	0.00300063
C2_03890W	orf19.836	182.952	-0.580796	0.25328	-2.2931	0.0218424	0.0327019
C2_03900C	orf19.835	2509.56	-0.0446842	0.173772	-0.257142	0.797069	0.832246
C2_03910C	orf19.834	1056.17	0.321596	0.259617	1.23873	0.215445	0.266371
C2_03920C	GPI13	1145.68	0.0686711	0.19448	0.353101	0.724012	0.766587
C2_03930C	SNF6	1729.91	0.839383	0.119324	7.0345	2e-12	8.84e-12
C2_03940C	SCH9	584.823	0.410812	0.157613	2.60647	0.0091481	0.0145911
C2_03950W	orf19.828	987.095	-1.03459	0.308386	-3.35487	0.000794015	0.00148126
C2_03960W	RPL39	5984.93	-0.185511	0.192319	-0.964602	0.334744	0.395601
C2_03970W	orf19.827	333.355	-2.89279	0.320765	-9.0184	1.91e-19	1.37e-18
C2_03980C	MED1	963.231	-0.369358	0.149084	-2.47751	0.0132302	0.0205897
C2_03990W	GCD7	1714.72	0.53352	0.157462	3.38825	0.000703389	0.0013272
C2_04000C	orf19.823	14.7773	1.6965	0.956047	1.7745	0.0759805	0.103523
C2_04010C	HSP21	3909.13	2.05787	0.31726	6.4864	8.79e-11	3.34e-10
C2_04020C	SDS22	2158.39	0.691037	0.178019	3.88181	0.000103681	0.000217631
C2_04030C	ACP12	1197.52	-1.17154	0.196653	-5.95737	2.56e-09	8.57e-09
C2_04040C	DCK2	1894.52	1.60808	0.136517	11.7793	4.99e-32	7.3e-31
C2_04050C	DCK1	5080.24	0.997864	0.168001	5.93965	2.86e-09	9.5e-09
C2_04060C	SSY1	1832.27	1.71651	0.324418	5.29104	1.22e-07	3.51e-07
C2_04080W	orf19.813	3152.28	0.580551	0.301802	1.92361	0.054403	0.0760596
C2_04090W	orf19.812	103.48	2.81012	0.505887	5.55484	2.78e-08	8.56e-08
C2_04100W	orf19.811	431.944	0.169377	0.296955	0.570379	0.568421	0.626742
C2_04110W	orf19.810	312.54	0.736205	0.318895	2.30861	0.0209652	0.0314891
C2_04120C	orf19.809	2469.14	1.82594	0.172944	10.558	4.66e-26	5.05e-25
C2_04130W	orf19.808	1798.09	0.40736	0.153404	2.65546	0.00791996	0.0127623
C2_04140W	CHS5	3315.86	-1.52839	0.157938	-9.67716	3.77e-22	3.27e-21
C2_04150C	VMA7	1045.92	-0.65855	0.172853	-3.80989	0.000139029	0.000287088
C2_04160W	orf19.805	588.152	-1.20121	0.219297	-5.47755	4.31e-08	1.3e-07
C2_04170C	orf19.804.1	7167.7	1.08138	0.144171	7.5007	6.35e-14	3.16e-13
C2_04180C	orf19.804	747.138	0.0375808	0.165069	0.227667	0.819905	0.851429
C2_04190C	UGA1	1288.74	-0.148629	0.23863	-0.622841	0.533389	0.593019
C2_04200W	TBF1	2586.28	1.68706	0.162269	10.3967	2.57e-25	2.68e-24
C2_04210W	STE4	469.66	0.80158	0.209274	3.8303	0.000127989	0.00026573
C2_04220C	TAF14	3177.23	-0.0581586	0.124884	-0.4657	0.64143	0.692972
C2_04230W	BAT21	1301.76	-2.06538	0.283957	-7.27356	3.5e-13	1.64e-12
C2_04240C	HYM1	1126.89	0.387071	0.134044	2.88765	0.00388128	0.00654819
C2_04250W	VPS36	653.586	0.107046	0.147624	0.725129	0.468373	0.53022
C2_04260W	SSN3	593.436	-0.057704	0.173986	-0.331658	0.740148	0.781231
C2_04270W	CAK1	1248.35	-0.1436	0.116465	-1.23298	0.217582	0.268741
C2_04280W	orf19.792	8615.46	5.21647	0.285802	18.2521	1.99e-74	1.27e-72
C2_04290W	RIM11	281.624	3.99411	0.358557	11.1394	8.07e-29	1e-27
C2_04300C	orf19.1592	310.864	-2.1793	0.347964	-6.26301	3.78e-10	1.37e-09
C2_04310W	ERG10	10780	-0.537873	0.245493	-2.19099	0.0284524	0.0417685
C2_04320W	orf19.1590	509.794	-0.47696	0.147542	-3.2327	0.00122627	0.00223044
C2_04330C	orf19.4521	1435.59	1.43277	0.219438	6.52925	6.61e-11	2.54e-10
C2_04340C	orf19.4520	139.299	0.0769347	0.265932	0.289302	0.77235	0.809205
C2_04350C	SUV3	2235.34	1.83106	0.340057	5.38456	7.26e-08	2.13e-07
C2_04360W	orf19.4518	1022.46	-0.231975	0.174574	-1.32881	0.183912	0.231416
C2_04370W	TIF33	2568.76	0.408054	0.167046	2.44277	0.0145752	0.0225119
C2_04380C	orf19.4516	1343.64	-0.0185852	0.136385	-0.136271	0.891607	0.91101
C2_04390W	CIS303	125.865	0.891559	0.48764	1.82832	0.0675023	0.0928632
C2_04400W	orf19.4513	5877.87	0.287385	0.340383	0.844299	0.398502	0.460083
C2_04410W	orf19.4511	873.161	0.333611	0.264216	1.26264	0.206718	0.256622
C2_04420W	IFA4	91.2453	-0.593694	0.508589	-1.16734	0.243075	0.29752
C2_04430W	orf19.4509	2.27903	-1.67589	1.82446	-0.918564	0.358324	0.420052
C2_04440W	orf19.4508	48.7465	0.591118	0.569737	1.03753	0.29949	0.358589
C2_04450W	orf19.4507	111.973	0.616552	0.32438	1.90071	0.0573403	0.0798187
C2_04460W	LYS22	3993.74	-3.53792	0.223298	-15.8439	1.55e-56	5.62e-55
C2_04470W	ADH3	641.73	2.84136	0.592448	4.79597	1.62e-06	4.19e-06
C2_04480W	orf19.4504	1619.48	0.361681	0.301756	1.19859	0.230689	0.283325
C2_04490W	orf19.4503	960.245	-1.89971	0.302678	-6.27634	3.47e-10	1.26e-09
C2_04500W	orf19.4502	26948	3.40702	0.316248	10.7733	4.6e-27	5.19e-26
C2_04510W	RIM2	894.733	0.727333	0.225384	3.22708	0.00125061	0.00226788
C2_04520C	orf19.4498	488.479	1.21323	0.219536	5.52631	3.27e-08	1e-07
C2_04530W	MED8	443.029	0.495555	0.154249	3.21269	0.00131497	0.00237824
C2_04540C	GDT1	1013.94	1.07794	0.243618	4.42473	9.66e-06	2.28e-05
C2_04550C	NDH51	5269.74	-0.761939	0.183418	-4.15412	3.27e-05	7.3e-05
C2_04560W	KTR2	530.579	0.396467	0.17283	2.29396	0.0217925	0.0326353
C2_04570W	orf19.4492	3406.34	1.36173	0.169652	8.02661	1e-15	5.64e-15
C2_04580W	ERG20	2590.35	-1.89758	0.155306	-12.2183	2.48e-34	4.01e-33
C2_04590C	QCR8	3681.89	-0.0145304	0.211254	-0.0687814	0.945164	0.955021
C2_04600C	RPL17B	18828.9	-0.391597	0.183494	-2.13412	0.0328331	0.0476947
C2_04620W	orf19.4488	14817.1	2.69842	0.198972	13.5618	6.74e-42	1.52e-40
C2_04640C	SNU114	2633.95	1.68192	0.179892	9.34963	8.8e-21	6.95e-20
C2_04650C	RPB4	966.58	0.0504222	0.17501	0.288111	0.773262	0.810021
C2_04660C	YAK1	18400.4	3.69905	0.306022	12.0875	1.23e-33	1.92e-32
C2_04670W	orf19.149	2783.41	5.69154	0.32764	17.3713	1.36e-67	7.04e-66
C2_04680W	TIM17	2023.51	1.07818	0.262919	4.10081	4.12e-05	9.09e-05
C2_04690C	TPO5	655.192	-0.0505631	0.313564	-0.161253	0.871894	0.895387
C2_04700C	orf19.154	874.245	1.71759	0.307495	5.58576	2.33e-08	7.19e-08
C2_04710C	URE2	1898.98	0.700094	0.131892	5.30808	1.11e-07	3.21e-07
C2_04720C	FGR51	536.191	-0.933113	0.203238	-4.59123	4.41e-06	1.09e-05
C2_04730W	orf19.194	1406.94	1.21758	0.125646	9.69054	3.31e-22	2.89e-21
C2_04740C	orf19.193	308.887	0.734626	0.196497	3.73861	0.000185042	0.000373758
C2_04750W	orf19.192	951.04	0.464228	0.194317	2.38902	0.0168935	0.0258052
C2_04760W	KIC1	2493.61	0.586796	0.176521	3.32422	0.00088666	0.00164404
C2_04770W	orf19.190	860.681	1.49498	0.186641	8.00996	1.15e-15	6.44e-15
C2_04780W	orf19.188	3425.63	1.27825	0.148652	8.59892	8.05e-18	5.26e-17
C2_04790C	orf19.185	1412.01	0.179898	0.132867	1.35397	0.175747	0.221827
C2_04800C	MDM10	922.42	0.431904	0.14145	3.0534	0.00226267	0.00396536
C2_04810W	HIS3	675.931	0.485444	0.377862	1.28471	0.198892	0.248168
C2_04820W	orf19.182	894.045	-0.155545	0.279594	-0.556326	0.577988	0.634654
C2_04830W	orf19.4128	937.805	-0.499413	0.258979	-1.92839	0.0538067	0.0753294
C2_04850C	orf19.4127	4437.07	0.93987	0.114192	8.23064	1.86e-16	1.1e-15
C2_04860W	PZF1	679.845	1.53492	0.235745	6.51091	7.47e-11	2.86e-10
C2_04870C	orf19.4123	6701.57	1.41234	0.12435	11.3577	6.79e-30	8.82e-29
C2_04880C	ARH2	582.425	0.230503	0.178564	1.29087	0.196749	0.246047
C2_04910W	orf19.3522	3.76499	-0.502163	1.9783	-0.253836	0.799622	0.834414
C2_04930C	CRK1	772.966	-0.836934	0.151544	-5.52272	3.34e-08	1.02e-07
C2_04940C	ITR1	53780.5	4.37327	0.115413	37.8922	0	0
C2_04950C	CYT1	4511.69	-2.23733	0.170309	-13.1369	2.02e-39	4.15e-38
C2_04960C	orf19.3528	299.342	-0.581444	0.207916	-2.79654	0.00516534	0.00856773
C2_04970W	ABP2	72.8365	-0.0950584	0.58319	-0.162997	0.87052	0.894526
C2_04980C	CKA2	1452.94	0.922654	0.241093	3.82696	0.000129733	0.000269077
C2_04990W	orf19.3531	291.571	0.230321	0.371938	0.619246	0.535755	0.595293
C2_05000C	MRPL10	846.196	-1.23707	0.201301	-6.14536	7.98e-10	2.8e-09
C2_05020W	orf19.3533	395.804	-0.268623	0.220392	-1.21884	0.222905	0.274649
C2_05030C	RHO3	1579.16	-1.44939	0.16058	-9.02597	1.78e-19	1.28e-18
C2_05040C	orf19.3535	1888	0.4789	0.148318	3.22886	0.00124284	0.00225515
C2_05050C	orf19.3536	500.983	-1.18553	0.268469	-4.41589	1.01e-05	2.38e-05
C2_05060C	orf19.3537	132.868	-0.88074	0.346714	-2.54025	0.0110773	0.0174582
C2_05070W	FRE9	172.75	-2.48388	0.244404	-10.163	2.9e-24	2.88e-23
C2_05080C	orf19.3539	853.115	1.05166	0.203156	5.17663	2.26e-07	6.38e-07
C2_05090W	MAK5	2798.03	1.34223	0.202771	6.61946	3.61e-11	1.42e-10
C2_05100C	ERF1	5072.24	-0.235855	0.142566	-1.65436	0.098055	0.13074
C2_05110W	LEM3	1882.05	-0.189489	0.179505	-1.05562	0.291142	0.34976
C2_05120C	orf19.3543	152.524	0.645101	0.226577	2.84716	0.00441111	0.00737077
C2_05130W	orf19.3544	979.424	0.307447	0.205133	1.49877	0.133934	0.173537
C2_05140W	CDC15	914.545	-0.42611	0.292869	-1.45495	0.145683	0.187487
C2_05150W	PEX2	1775	1.32621	0.131134	10.1135	4.82e-24	4.71e-23
C2_05160C	orf19.3547	2263.49	1.44426	0.169958	8.4977	1.93e-17	1.23e-16
C2_05170W	orf19.3548	1600.57	0.255457	0.206692	1.23593	0.216485	0.267549
C2_05180W	WH11	7728.7	0.465661	0.498325	0.934453	0.35007	0.411403
C2_05190W	CDC21	434.738	-2.6132	0.376707	-6.93694	4.01e-12	1.72e-11
C2_05200C	SGO1	928.263	0.265065	0.312597	0.847944	0.396469	0.458429
C2_05210W	DAD2	218.631	0.616092	0.247482	2.48944	0.0127943	0.0199633
C2_05220C	orf19.3552	1852.34	-0.053939	0.151544	-0.35593	0.721893	0.765139
C2_05230C	RPF2	1487.02	0.70731	0.226528	3.1224	0.00179382	0.00317745
C2_05250C	AAT1	9981.79	-4.87569	0.172122	-28.327	1.61e-176	5.77e-174
C2_05260W	BUD14	3133.38	1.0039	0.208237	4.82096	1.43e-06	3.72e-06
C2_05270W	orf19.3556	3409.06	1.77603	0.143811	12.3498	4.89e-35	8.26e-34
C2_05280C	GPI19	218.803	-0.460206	0.330528	-1.39233	0.163821	0.208892
C2_05290C	orf19.3558	1426.39	-2.43344	0.18709	-13.0068	1.12e-38	2.22e-37
C2_05300C	orf19.3559	1731.68	-0.418445	0.126019	-3.3205	0.000898558	0.00166458
C2_05320W	CDC7	916.859	-1.00527	0.152348	-6.5985	4.15e-11	1.62e-10
C2_05330C	orf19.3563	942.414	1.67047	0.289866	5.76292	8.27e-09	2.65e-08
C2_05340C	RPC40	1852.74	0.177161	0.173258	1.02253	0.306532	0.365801
C2_05350C	orf19.3565	366.369	0.344659	0.178812	1.9275	0.0539174	0.0754385
C2_05360C	BIO32	943.684	1.41772	0.376062	3.7699	0.000163313	0.000332842
C2_05370C	RXT3	2499.15	2.86091	0.256688	11.1455	7.53e-29	9.38e-28
C2_05380W	orf19.3569	3591.1	2.76547	0.230685	11.9881	4.1e-33	6.31e-32
C2_05390C	orf19.3571	135.292	-0.558174	0.290789	-1.91952	0.054919	0.0767282
C2_05400W	orf19.3572	264.423	-0.537429	0.21527	-2.49654	0.0125413	0.0195886
C2_05410W	orf19.3572.3	11344.3	-0.35226	0.172772	-2.03887	0.041463	0.0593272
C2_05440W	PEX6	1755.68	0.914574	0.28971	3.15686	0.00159477	0.00285302
C2_05450C	MDJ2	101.962	-0.279644	0.384818	-0.726691	0.467415	0.529333
C2_05460W	CDC19	33682.1	-3.56843	0.213714	-16.6972	1.37e-62	6.35e-61
C2_05470W	COQ5	1070.5	-1.574	0.136811	-11.5049	1.25e-30	1.67e-29
C2_05480C	orf19.3577.1	116.5	-1.01236	0.416401	-2.43121	0.0150485	0.0231784
C2_05490W	orf19.3578	144.959	0.557397	0.357251	1.56024	0.118703	0.155253
C2_05500W	ATP4	6001.97	-0.933634	0.173266	-5.38844	7.11e-08	2.09e-07
C2_05510C	orf19.3581	359.555	-2.26663	0.386403	-5.86599	4.46e-09	1.46e-08
C2_05520W	orf19.3582	421.184	-0.711616	0.276867	-2.57024	0.0101627	0.0161041
C2_05530C	orf19.3583	1987.89	0.505079	0.177655	2.84303	0.00446869	0.00746086
C2_05540C	orf19.6866	645.069	-0.767936	0.23731	-3.23601	0.00121215	0.00220931
C2_05550W	ECS2	804.631	-1.00082	0.233701	-4.28248	1.85e-05	4.24e-05
C2_05560W	orf19.6868	540.938	-0.923419	0.240075	-3.84637	0.00011988	0.000249914
C2_05570C	orf19.6869	1732.89	0.612742	0.179647	3.41082	0.000647686	0.00122779
C2_05580W	orf19.6871	936.351	-1.27735	0.171797	-7.43522	1.04e-13	5.1e-13
C2_05590C	orf19.6872	325.539	-2.13392	0.236017	-9.0414	1.55e-19	1.11e-18
C2_05610C	RPS8A	28333.3	-0.713432	0.187188	-3.81131	0.00013823	0.000285632
C2_05620W	KTI11	375.252	2.02583	0.223484	9.06478	1.25e-19	9.07e-19
C2_05640W	orf19.6874	3345.19	2.52358	0.202008	12.4925	8.21e-36	1.42e-34
C2_05650W	VPS35	1294.88	-1.86221	0.20372	-9.14101	6.19e-20	4.6e-19
C2_05660W	PNG2	5796.23	0.374548	0.188286	1.98925	0.0466733	0.0660547
C2_05670C	orf19.6879	441.741	-0.080766	0.21449	-0.376549	0.706509	0.751312
C2_05680W	COG4	764.716	-1.82616	0.235633	-7.75004	9.19e-15	4.86e-14
C2_05690C	YTH1	2063.99	2.3703	0.135152	17.5381	7.34e-69	3.9e-67
C2_05700W	OSM1	1654.51	-1.58538	0.13577	-11.6769	1.67e-31	2.36e-30
C2_05710C	orf19.6882.1	9901.28	-0.0129607	0.2377	-0.0545255	0.956517	0.964416
C2_05720C	OSH4	3503.98	-2.51628	0.137142	-18.348	3.42e-75	2.22e-73
C2_05730C	GWT1	799.448	-1.3617	0.168305	-8.09066	5.93e-16	3.4e-15
C2_05740W	SPO7	2025.14	1.14573	0.144974	7.90297	2.72e-15	1.48e-14
C2_05750W	orf19.6886	2181.74	1.69624	0.192461	8.81343	1.21e-18	8.29e-18
C2_05760C	orf19.6887	1807.3	0.475673	0.175148	2.71583	0.00661099	0.0107753
C2_05770W	orf19.6888	670.097	2.26093	0.276184	8.18631	2.69e-16	1.58e-15
C2_05780C	MKK2	1695.63	-0.565285	0.143609	-3.93629	8.28e-05	0.00017539
C2_05790C	RFC1	1932.02	-1.12456	0.157527	-7.13887	9.41e-13	4.26e-12
C2_05800C	orf19.6893	1488.78	-0.866116	0.260733	-3.32186	0.00089421	0.00165753
C2_05810W	orf19.5204	392.731	-0.118547	0.211837	-0.559612	0.575744	0.632873
C2_05820W	orf19.5205	463.079	0.795164	0.212652	3.73927	0.000184552	0.000373016
C2_05830C	orf19.5206	1180.38	1.57185	0.175755	8.94341	3.77e-19	2.65e-18
C2_05840W	orf19.5207	1288.67	1.54668	0.139934	11.0529	2.12e-28	2.59e-27
C2_05850C	orf19.5209	946.089	-1.10914	0.194216	-5.71086	1.12e-08	3.57e-08
C2_05860C	orf19.5210	298.244	0.397993	0.304087	1.30881	0.190598	0.239336
C2_05870W	orf19.5210.1	148.661	-1.05152	0.311383	-3.37694	0.000732972	0.00137761
C2_05890C	IDP1	3986.42	-3.67448	0.259673	-14.1504	1.86e-45	4.84e-44
C2_05900W	orf19.5212	18.666	0.875973	1.36632	0.641117	0.521447	0.582098
C2_05910W	orf19.5213	2294.62	1.24088	0.15659	7.92441	2.29e-15	1.26e-14
C2_05920C	COX8	4544.19	0.619054	0.141871	4.36349	1.28e-05	2.99e-05
C2_05930W	COX9	3276.7	0.608633	0.122224	4.97967	6.37e-07	1.73e-06
C2_05940C	VPS33	1261.5	0.528995	0.184746	2.86336	0.00419175	0.00702152
C2_05950C	TES15	3099.43	3.24874	0.169699	19.1442	1.08e-81	8.93e-80
C2_05960C	orf19.5216	214.431	-0.45041	0.38816	-1.16037	0.245898	0.300673
C2_05970C	TES1	414.038	0.871888	0.269519	3.23498	0.00121653	0.00221596
C2_05980C	orf19.4122	557.256	1.23883	0.163537	7.57524	3.58e-14	1.81e-13
C2_05990C	orf19.4121	2671.41	2.01695	0.226557	8.90265	5.45e-19	3.79e-18
C2_06000W	LAS1	1555.38	1.33244	0.144408	9.22686	2.79e-20	2.12e-19
C2_06010W	SPO72	5189.77	2.23236	0.139045	16.055	5.28e-58	2.06e-56
C2_06020W	CNT	445.561	-0.370953	0.189269	-1.95992	0.0500052	0.0703299
C2_06030W	orf19.4117	1342.5	0.493341	0.151434	3.2578	0.0011228	0.00205854
C2_06040C	orf19.4116	325.469	-0.146541	0.197201	-0.743107	0.457417	0.518972
C2_06060C	orf19.4115	4.44674	-5.37412	1.89336	-2.83841	0.00453387	0.00756554
C2_06070W	FAA2-1	1359.56	-0.523051	0.217076	-2.40953	0.015973	0.0244849
C2_06080C	orf19.4112	1235.46	0.095679	0.148414	0.644675	0.519138	0.580157
C2_06090W	orf19.4110	1465.83	1.64315	0.143588	11.4436	2.53e-30	3.35e-29
C2_06100W	PMT4	4002.67	-3.17859	0.232714	-13.6588	1.79e-42	4.19e-41
C2_06110W	PPX1	709.588	-0.551378	0.163897	-3.36417	0.000767734	0.00143574
C2_06120C	orf19.4106	235.895	0.992506	0.243305	4.07927	4.52e-05	9.9e-05
C2_06130W	CSM3	292.378	-2.05531	0.474809	-4.32871	1.5e-05	3.48e-05
C2_06140C	orf19.4104	26.9234	-1.76015	1.1018	-1.59753	0.110148	0.145027
C2_06150C	RPN10	3280.4	-0.717584	0.229398	-3.12811	0.00175932	0.00312269
C2_06160W	orf19.4101	179.998	-0.116685	0.258144	-0.452015	0.651258	0.701355
C2_06170C	ECM17	7859.52	-1.50233	0.328066	-4.57935	4.66e-06	1.14e-05
C2_06180C	FGR12	7.50708	1.90053	1.41917	1.33919	0.180508	0.227462
C2_06190W	ILV1	2232.67	-1.24093	0.344782	-3.59916	0.000319242	0.00062799
C2_06200C	orf19.5483	815.611	-0.40277	0.278956	-1.44385	0.148782	0.190992
C2_06210C	SER1	3775.52	-1.59484	0.190899	-8.35436	6.58e-17	4.04e-16
C2_06220C	MEC3	251.382	-0.557443	0.243271	-2.29145	0.0219375	0.0328203
C2_06230W	orf19.5486	2390.9	0.89098	0.247979	3.59296	0.000326941	0.000642306
C2_06240W	SMD2	317.006	0.187328	0.194745	0.961913	0.336093	0.396965
C2_06250C	CDC46	989.757	-4.83866	0.255244	-18.957	3.86e-80	2.84e-78
C2_06260W	orf19.5488	165.582	-0.434627	0.563826	-0.770853	0.440794	0.502729
C2_06270W	orf19.5489	97.418	-1.49721	0.325797	-4.59552	4.32e-06	1.07e-05
C2_06280C	orf19.5491	122.055	-1.95871	0.45652	-4.29052	1.78e-05	4.1e-05
C2_06290C	ATP14	2456.55	-0.613386	0.137485	-4.46147	8.14e-06	1.95e-05
C2_06300W	orf19.5492	557.5	1.0069	0.160663	6.26715	3.68e-10	1.33e-09
C2_06310C	GSP1	6542.13	-0.0219523	0.132874	-0.165212	0.868777	0.892982
C2_06320W	orf19.5495	1449.07	-0.580536	0.171538	-3.38431	0.000713581	0.00134352
C2_06330C	AVT1	906.319	-0.0463994	0.183271	-0.253173	0.800134	0.834447
C2_06340W	EFH1	124.38	1.67008	0.449652	3.71417	0.000203873	0.000409896
C2_06350C	orf19.5499	19.0865	1.13903	1.39078	0.818981	0.412797	0.474344
C2_06360C	MAK16	1483.22	1.3562	0.168784	8.03512	9.35e-16	5.28e-15
C2_06370C	SCP1	165.062	-1.07802	0.488889	-2.20503	0.0274518	0.040387
C2_06390C	IMH3	9282.08	0.473999	0.212383	2.23182	0.0256271	0.0378668
C2_06420C	RTS1	2687.07	-0.967134	0.132861	-7.27929	3.36e-13	1.57e-12
C2_06430C	orf19.21	191.634	-1.59505	0.290648	-5.48791	4.07e-08	1.23e-07
C2_06440C	orf19.22	202.437	-1.56312	0.376546	-4.15122	3.31e-05	7.38e-05
C2_06460W	RTA3	177.117	-3.10773	0.560531	-5.54426	2.95e-08	9.06e-08
C2_06470W	RTA2	481.414	-1.35076	0.327118	-4.12929	3.64e-05	8.08e-05
C2_06480W	orf19.25	1125.95	1.38682	0.155049	8.94441	3.74e-19	2.63e-18
C2_06490W	orf19.26	1151.6	0.0837621	0.130437	0.642167	0.520764	0.581722
C2_06510W	orf19.27	808.053	1.02293	0.141359	7.23641	4.61e-13	2.14e-12
C2_06520C	orf19.28	247.752	-0.218231	0.316098	-0.69039	0.489949	0.551678
C2_06530W	orf19.29	298.811	0.0732876	0.463345	0.158171	0.874322	0.897103
C2_06540C	SPF1	3334.11	-1.3896	0.208437	-6.66676	2.62e-11	1.04e-10
C2_06550W	CIS302	342.498	-0.705926	0.209089	-3.3762	0.000734935	0.00138075
C2_06570C	orf19.33	6491.37	1.00191	0.142424	7.03471	2e-12	8.83e-12
C2_06590C	GIT1	22.6571	1.36124	0.706233	1.92746	0.0539217	0.0754385
[truncated: 4,194 more rows]

## Sheet: 2. hgt17 vs WT downreg GO terms
GOID	GO_term	Cluster frequency	Background frequency	Corrected P-value	False discovery rate	Gene(s) annotated to the term	Directly Annotated GOID List
19752	carboxylic acid metabolic process	148 out of 1360 genes, 10.9%	288 out of 6473 background genes, 4.4%	3.18e-28	0	LEU4:GLO1:C1_00510W_A:TSC13:SNZ1:HOM6:LYS2:C1_02970W_A:GOR1:ACS2:ARG2:ARO4:MMD1:OLE1:GCV2:SAM4:C1_08490W_A:ENO1:ARG5,6:FTH1:IDH1:GLY1:SAM2:C1_11610C_A:GAD1:SER33:FAD3:PDX1:GND1:MET3:ARO8:C2_00390C_A:MXR1:ARO3:HOM2:SER2:C2_02700C_A:MET1:BNA31:IDH2:FEN12:GPM1:UGA11:ACP12:BAT21:LYS22:AAT1:CDC19:IDP1:ECM17:ILV1:SER1:SPE3:ARA1:ASN1:GLO2:LEU42:C2_10460C_A:ETR1:C3_00640W_A:ILV2:PHA2:MET13:MEU1:FAS2:CEM1…	1900535:6096:6974:9116:6006:1410:32889:36178:9152:19510:19284:51701:6636:6535:6574:33215:35999:52553:30447:9102:30497:9072:55085:6567:46654:45454:9070:6102:19343:9097:19280:19346:46177:6595:6520:8615:19439:9113:19379:42819:61688:9074:34605:6546:45329:6541:6555:9085:8295:6673:7160:6529:34354:52699:9082:16226:36166:36244:6090:15886:6749:46294:44406:1900239:6564:44182:19265:2:19367:7155:1516:19676:9…
44281	small molecule metabolic process	232 out of 1360 genes, 17.1%	562 out of 6473 background genes, 8.7%	3.73e-27	0	MVD:LEU4:GLO1:C1_00510W_A:ERG2:TSC13:DUT1:ISN1:LSC1:PMM1:SNZ1:SNO1:HOM6:LYS2:C1_02970W_A:GOR1:COQ6:ACS2:ATP1:ERG3:ARG2:ARO4:RIB4:MMD1:C1_07510W_A:TKL1:OLE1:GCV2:SAM4:C1_08490W_A:ENO1:ZWF1:ARG5,6:FTH1:IDH1:GLY1:SAM2:C1_11610C_A:GAD1:SER33:ATP19:RIB7:FAD3:C1_13270W_A:OSM2:PDX1:GND1:MET3:C1_14310W_A:C2_00110W_A:ARO8:C2_00390C_A:MXR1:ERG28:APT1:ARO3:HOM2:ERG7:SER2:C2_02700C_A:MET1:BNA31:RNR21:IDH2:RN…	1900535:32:6974:6006:1410:32889:19284:6535:6574:42816:33215:9435:30447:6217:9072:6281:55085:16126:5998:6567:42710:9272:9972:6116:43103:19343:9097:19280:46177:6595:9052:8615:9113:43066:6546:46034:45329:6541:9085:46081:6740:8295:6673:6529:9082:16226:6090:6749:19358:1900239:6564:33315:44182:19265:34975:6240:6071:19367:7155:19676:6561:42823:9299:6914:31509:6020:8610:6190:6228:34599:35863:1902114:6098…
43436	oxoacid metabolic process	148 out of 1360 genes, 10.9%	300 out of 6473 background genes, 4.6%	1.04e-25	0	LEU4:GLO1:C1_00510W_A:TSC13:SNZ1:HOM6:LYS2:C1_02970W_A:GOR1:ACS2:ARG2:ARO4:MMD1:OLE1:GCV2:SAM4:C1_08490W_A:ENO1:ARG5,6:FTH1:IDH1:GLY1:SAM2:C1_11610C_A:GAD1:SER33:FAD3:PDX1:GND1:MET3:ARO8:C2_00390C_A:MXR1:ARO3:HOM2:SER2:C2_02700C_A:MET1:BNA31:IDH2:FEN12:GPM1:UGA11:ACP12:BAT21:LYS22:AAT1:CDC19:IDP1:ECM17:ILV1:SER1:SPE3:ARA1:ASN1:GLO2:LEU42:C2_10460C_A:ETR1:C3_00640W_A:ILV2:PHA2:MET13:MEU1:FAS2:CEM1…	1900535:6974:6006:1410:32889:19284:6535:6574:33215:30447:9072:55085:6567:19343:9097:19280:46177:6595:8615:9113:6546:45329:6541:9085:8295:6673:6529:9082:16226:6090:6749:1900239:6564:44182:19265:19367:7155:19676:6561:42823:9299:31509:8610:34599:1902114:6098:96:45149:6730:6530:46416:9060:6768:6282:1990355:162:9073:19243:6631:9257:19878:103:6537:9448:9088:42450:97:6086:70458:6915:6085:19752:6526:6473…
6082	organic acid metabolic process	148 out of 1360 genes, 10.9%	301 out of 6473 background genes, 4.7%	1.64e-25	0	LEU4:GLO1:C1_00510W_A:TSC13:SNZ1:HOM6:LYS2:C1_02970W_A:GOR1:ACS2:ARG2:ARO4:MMD1:OLE1:GCV2:SAM4:C1_08490W_A:ENO1:ARG5,6:FTH1:IDH1:GLY1:SAM2:C1_11610C_A:GAD1:SER33:FAD3:PDX1:GND1:MET3:ARO8:C2_00390C_A:MXR1:ARO3:HOM2:SER2:C2_02700C_A:MET1:BNA31:IDH2:FEN12:GPM1:UGA11:ACP12:BAT21:LYS22:AAT1:CDC19:IDP1:ECM17:ILV1:SER1:SPE3:ARA1:ASN1:GLO2:LEU42:C2_10460C_A:ETR1:C3_00640W_A:ILV2:PHA2:MET13:MEU1:FAS2:CEM1…	1900535:6974:6006:1410:32889:19284:6535:6574:33215:30447:9072:55085:6567:19343:9097:19280:46177:6595:8615:9113:6546:45329:6541:9085:8295:6673:6529:9082:16226:6090:6749:1900239:6564:44182:19265:19367:7155:19676:6561:42823:9299:31509:8610:34599:1902114:6098:96:45149:6730:6530:46416:9060:6768:6282:1990355:162:9073:19243:6631:9257:19878:103:6537:9448:9088:42450:97:6086:70458:6915:6085:19752:6526:6473…
44283	small molecule biosynthetic process	130 out of 1360 genes, 9.6%	249 out of 6473 background genes, 3.8%	2.74e-25	0	MVD:LEU4:C1_00510W_A:ERG2:ISN1:SNZ1:SNO1:HOM6:LYS2:C1_02970W_A:COQ6:ERG3:ARG2:ARO4:RIB4:MMD1:OLE1:SAM4:ENO1:ARG5,6:C1_11610C_A:SER33:RIB7:FAD3:C2_00110W_A:ARO8:C2_00390C_A:MXR1:ERG28:ARO3:HOM2:ERG7:SER2:C2_02700C_A:MET1:BNA31:FEN12:GPM1:ACP12:BAT21:LYS22:ERG20:CDC19:COQ5:IDP1:ECM17:ILV1:SER1:SPE3:ERG9:ASN1:ERG24:LEU42:GPD1:C2_10460C_A:ETR1:ERG4:RKI1:ERG6:ILV2:PHA2:MET13:MEU1:FAS2:CEM1:LYS9:PRO2:F…	1900535:1410:32889:19284:6535:6574:33215:30447:9072:16126:6567:42710:6116:19343:9097:19280:6595:9052:8615:9113:43066:6546:45329:6541:9085:8295:6529:9082:16226:6090:6564:44182:19265:19367:7155:19676:6561:42823:6190:34599:6098:96:6730:9060:1990355:162:9073:9257:16104:36001:19878:103:6537:42149:7032:9088:42450:36187:97:19752:6526:45333:30148:6069:1:36164:9058:46084:42759:42821:6139:50667:19354:6097:…
16053	organic acid biosynthetic process	89 out of 1360 genes, 6.5%	150 out of 6473 background genes, 2.3%	1e-21	0	LEU4:C1_00510W_A:SNZ1:HOM6:LYS2:C1_02970W_A:ARG2:ARO4:MMD1:OLE1:SAM4:ARG5,6:C1_11610C_A:SER33:FAD3:ARO8:C2_00390C_A:MXR1:ARO3:HOM2:SER2:C2_02700C_A:MET1:BNA31:FEN12:ACP12:BAT21:LYS22:CDC19:IDP1:ECM17:ILV1:SER1:SPE3:ASN1:LEU42:C2_10460C_A:ETR1:ILV2:PHA2:MET13:MEU1:FAS2:CEM1:LYS9:PRO2:HIS4:MET15:HIS5:ILV6:CPA1:C4_02040W_A:LAB5:LYS4:ARG8:LYS1:HOM3:TRP5:GDH3:TRP4:FAS1:THR1:THR4:ILV3:FET3:ILV5:ARG3:SH…	1900535:1410:19284:6535:6574:33215:30447:9072:6567:19343:9097:19280:6595:8615:9113:6546:45329:6541:9085:8295:6529:9082:16226:6090:6564:44182:19265:19367:7155:19676:6561:42823:34599:96:6730:9060:1990355:162:9073:9257:19878:103:6537:9088:42450:97:19752:6526:30148:1:9058:46084:42759:6139:50667:19354:6097:46452:9083:44419:9090:6096:9116:36178:6636:35999:52553:9102:30497:46654:9070:6102:19346:6520:428…
46394	carboxylic acid biosynthetic process	89 out of 1360 genes, 6.5%	150 out of 6473 background genes, 2.3%	1e-21	0	LEU4:C1_00510W_A:SNZ1:HOM6:LYS2:C1_02970W_A:ARG2:ARO4:MMD1:OLE1:SAM4:ARG5,6:C1_11610C_A:SER33:FAD3:ARO8:C2_00390C_A:MXR1:ARO3:HOM2:SER2:C2_02700C_A:MET1:BNA31:FEN12:ACP12:BAT21:LYS22:CDC19:IDP1:ECM17:ILV1:SER1:SPE3:ASN1:LEU42:C2_10460C_A:ETR1:ILV2:PHA2:MET13:MEU1:FAS2:CEM1:LYS9:PRO2:HIS4:MET15:HIS5:ILV6:CPA1:C4_02040W_A:LAB5:LYS4:ARG8:LYS1:HOM3:TRP5:GDH3:TRP4:FAS1:THR1:THR4:ILV3:FET3:ILV5:ARG3:SH…	1900535:1410:19284:6535:6574:33215:30447:9072:6567:19343:9097:19280:6595:8615:9113:6546:45329:6541:9085:8295:6529:9082:16226:6090:6564:44182:19265:19367:7155:19676:6561:42823:34599:96:6730:9060:1990355:162:9073:9257:19878:103:6537:9088:42450:97:19752:6526:30148:1:9058:46084:42759:6139:50667:19354:6097:46452:9083:44419:9090:6096:9116:36178:6636:35999:52553:9102:30497:46654:9070:6102:19346:6520:428…
6520	amino acid metabolic process	103 out of 1360 genes, 7.6%	193 out of 6473 background genes, 3.0%	1.88e-20	0	LEU4:SNZ1:HOM6:FRS2:LYS2:MST1:C1_04030W_A:ARG2:ARO4:MMD1:GCV2:SAM4:C1_08490W_A:ARG5,6:GLY1:SAM2:C1_11610C_A:GAD1:SER33:ARO8:C2_00390C_A:MXR1:CHA1:ARO3:HOM2:SER2:MET1:BNA31:UGA11:BAT21:LYS22:AAT1:IDP1:ILV1:SER1:ASN1:LEU42:C2_10460C_A:ILV2:PHA2:MET13:MEU1:BAT22:LYS9:PRO2:HIS4:MET15:HIS5:ILV6:CPA1:DAO2:LYS4:ARG8:LYS1:HOM3:TRP5:GDH3:TRP4:THS1:IFG3:THR1:THR4:SAH1:MSM1:MES1:ILV3:HPA2:C6_00210W_A:ILV5:M…	19284:6535:6574:30447:9072:6567:6429:19343:9097:19280:8615:9113:6546:45329:6541:9085:6529:9082:6090:6564:44182:19265:7155:19676:6561:42823:34599:1902114:96:6730:70146:70145:6530:46416:1990355:162:9073:9257:19878:103:6421:6537:9448:9088:42450:70458:19752:6526:6473:6431:6069:6538:9058:46084:6139:50667:19354:6097:43039:46452:6641:9083:70159:1901605:44419:6424:9090:9116:19510:35999:52553:46654:45454:…
1901605	alpha-amino acid metabolic process	79 out of 1360 genes, 5.8%	134 out of 6473 background genes, 2.1%	8.99e-19	0	LEU4:SNZ1:HOM6:LYS2:ARG2:MMD1:GCV2:SAM4:C1_08490W_A:ARG5,6:GLY1:SAM2:C1_11610C_A:GAD1:SER33:ARO8:C2_00390C_A:MXR1:HOM2:SER2:MET1:BNA31:BAT21:LYS22:AAT1:IDP1:ILV1:SER1:ASN1:LEU42:C2_10460C_A:ILV2:PHA2:MET13:MEU1:LYS9:PRO2:HIS4:MET15:HIS5:CPA1:DAO2:LYS4:ARG8:LYS1:HOM3:TRP5:GDH3:TRP4:IFG3:THR1:THR4:SAH1:ILV3:HPA2:GCV1:ARG3:SHM2:HBR2:LEU2:ECM42:DFR1:ARG4:C7_03650W_A:HIS7:C7_04210C_A:LEU1:LYS12:TRP2:M…	19284:6535:6574:30447:9072:6567:19343:9097:19280:8615:9113:6546:45329:6541:9085:6529:9082:6090:6564:44182:19265:7155:19676:6561:42823:34599:1902114:96:6730:6530:46416:1990355:162:9073:9257:19878:103:6537:9088:42450:70458:19752:6526:6473:6069:6538:9058:46084:6139:50667:19354:6097:46452:6641:9083:1901605:44419:9090:9116:19510:35999:52553:46654:45454:9070:6102:19346:6520:42819:9074:34605:6555:34354:…
1901607	alpha-amino acid biosynthetic process	62 out of 1360 genes, 4.6%	95 out of 6473 background genes, 1.5%	1.62e-17	0	LEU4:SNZ1:HOM6:LYS2:ARG2:MMD1:SAM4:ARG5,6:C1_11610C_A:SER33:ARO8:C2_00390C_A:MXR1:HOM2:SER2:MET1:BAT21:LYS22:IDP1:ILV1:SER1:ASN1:LEU42:C2_10460C_A:ILV2:PHA2:MET13:MEU1:LYS9:PRO2:HIS4:MET15:HIS5:CPA1:LYS4:ARG8:LYS1:HOM3:TRP5:GDH3:TRP4:THR1:THR4:ILV3:ARG3:SHM2:HBR2:LEU2:ECM42:DFR1:ARG4:C7_03650W_A:HIS7:C7_04210C_A:LEU1:LYS12:TRP2:MET6:MET2:CR_04880W_A:LPD1:CYS3	19284:6535:6574:30447:9072:6567:19343:9097:19280:8615:9113:6546:45329:6541:9085:6529:9082:6090:6564:44182:19265:7155:19676:6561:42823:34599:96:6730:1990355:162:9073:19878:103:6537:9088:42450:19752:6526:9058:46084:50667:19354:6097:46452:9083:44419:9090:9116:35999:52553:46654:9070:6102:19346:6520:42819:9074:34605:6555:44406:46498:6544:32543:6355:71266:6525:19264:19477:6566:19344:9092:6568:6207:7121…
8652	amino acid biosynthetic process	62 out of 1360 genes, 4.6%	97 out of 6473 background genes, 1.5%	8.12e-17	0	LEU4:SNZ1:HOM6:LYS2:ARG2:MMD1:SAM4:ARG5,6:C1_11610C_A:SER33:ARO8:C2_00390C_A:MXR1:HOM2:SER2:MET1:BAT21:LYS22:IDP1:ILV1:SER1:ASN1:LEU42:C2_10460C_A:ILV2:PHA2:MET13:MEU1:LYS9:PRO2:HIS4:MET15:HIS5:CPA1:LYS4:ARG8:LYS1:HOM3:TRP5:GDH3:TRP4:THR1:THR4:ILV3:ARG3:SHM2:HBR2:LEU2:ECM42:DFR1:ARG4:C7_03650W_A:HIS7:C7_04210C_A:LEU1:LYS12:TRP2:MET6:MET2:CR_04880W_A:LPD1:CYS3	19284:6535:6574:30447:9072:6567:19343:9097:19280:8615:9113:6546:45329:6541:9085:6529:9082:6090:6564:44182:19265:7155:19676:6561:42823:34599:96:6730:1990355:162:9073:19878:103:6537:9088:42450:19752:6526:9058:46084:50667:19354:6097:46452:9083:44419:9090:9116:35999:52553:46654:9070:6102:19346:6520:42819:9074:34605:6555:44406:46498:6544:32543:6355:71266:6525:19264:19477:6566:19344:9092:6568:6207:7121…
170033	L-amino acid metabolic process	71 out of 1360 genes, 5.2%	120 out of 6473 background genes, 1.9%	9.08e-17	0	LEU4:SNZ1:HOM6:LYS2:GCV2:SAM4:C1_08490W_A:ARG5,6:GLY1:SAM2:C1_11610C_A:GAD1:SER33:ARO8:C2_00390C_A:MXR1:HOM2:SER2:MET1:BNA31:BAT21:LYS22:IDP1:ILV1:SER1:ASN1:LEU42:C2_10460C_A:ILV2:PHA2:MET13:MEU1:LYS9:PRO2:HIS4:MET15:HIS5:CPA1:LYS4:ARG8:LYS1:HOM3:TRP5:GDH3:THR1:THR4:SAH1:ILV3:GCV1:ARG3:SHM2:HBR2:LEU2:ECM42:DFR1:ARG4:C7_03650W_A:HIS7:C7_04210C_A:LEU1:LYS12:MET6:MET2:CR_04880W_A:CR_05440W_A:MIS11:L…	19284:6535:6574:30447:9072:6567:19343:9097:19280:8615:9113:6546:45329:6541:9085:6529:9082:6090:6564:44182:19265:7155:19676:6561:42823:34599:96:6730:6530:1990355:162:9073:9257:19878:103:6537:9088:42450:19752:6526:6069:6538:9058:46084:6139:50667:19354:6097:46452:6641:9083:44419:9090:9116:19510:35999:52553:46654:45454:9070:6102:19346:6520:42819:9074:34605:6555:34354:46294:44406:46498:6544:6355:71266…
170039	proteinogenic amino acid metabolic process	70 out of 1360 genes, 5.1%	119 out of 6473 background genes, 1.8%	2.65e-16	0	LEU4:SNZ1:HOM6:LYS2:GCV2:SAM4:C1_08490W_A:ARG5,6:GLY1:SAM2:C1_11610C_A:GAD1:SER33:ARO8:C2_00390C_A:MXR1:HOM2:SER2:MET1:BNA31:BAT21:LYS22:IDP1:ILV1:SER1:ASN1:LEU42:C2_10460C_A:ILV2:PHA2:MET13:MEU1:LYS9:PRO2:HIS4:MET15:HIS5:CPA1:LYS4:ARG8:LYS1:HOM3:TRP5:GDH3:THR1:THR4:ILV3:GCV1:ARG3:SHM2:HBR2:LEU2:ECM42:DFR1:ARG4:C7_03650W_A:HIS7:C7_04210C_A:LEU1:LYS12:MET6:MET2:CR_04880W_A:CR_05440W_A:MIS11:LPD1:C…	19284:6535:6574:30447:9072:6567:19343:9097:19280:8615:9113:6546:45329:6541:9085:6529:9082:6090:6564:44182:19265:7155:19676:6561:42823:34599:96:6730:6530:1990355:162:9073:9257:19878:103:6537:9088:42450:19752:6526:6069:6538:9058:46084:6139:50667:19354:6097:46452:9083:44419:9090:9116:35999:52553:46654:45454:9070:6102:19346:6520:42819:9074:34605:6555:34354:46294:44406:46498:6544:6355:71266:6525:19264…
170034	L-amino acid biosynthetic process	57 out of 1360 genes, 4.2%	87 out of 6473 background genes, 1.3%	4.72e-16	0	LEU4:SNZ1:HOM6:LYS2:SAM4:ARG5,6:C1_11610C_A:SER33:ARO8:C2_00390C_A:MXR1:HOM2:SER2:MET1:BAT21:LYS22:IDP1:ILV1:SER1:ASN1:LEU42:C2_10460C_A:ILV2:PHA2:MET13:MEU1:LYS9:PRO2:HIS4:MET15:HIS5:CPA1:LYS4:ARG8:LYS1:HOM3:GDH3:THR1:THR4:ILV3:ARG3:SHM2:HBR2:LEU2:ECM42:DFR1:ARG4:C7_03650W_A:HIS7:C7_04210C_A:LEU1:LYS12:MET6:MET2:CR_04880W_A:LPD1:CYS3	19284:6535:6574:30447:9072:6567:19343:9097:19280:8615:9113:6546:45329:6541:9085:6529:9082:6090:6564:44182:19265:7155:19676:6561:42823:34599:96:6730:1990355:9073:19878:103:6537:9088:42450:19752:6526:9058:46084:50667:19354:6097:46452:9083:44419:9090:9116:35999:52553:46654:9070:6102:19346:6520:42819:9074:34605:6555:44406:46498:6544:6355:71266:6525:19264:19477:6566:19344:9092:6207:71216:16558:19509:6…
170038	proteinogenic amino acid biosynthetic process	57 out of 1360 genes, 4.2%	87 out of 6473 background genes, 1.3%	4.72e-16	0	LEU4:SNZ1:HOM6:LYS2:SAM4:ARG5,6:C1_11610C_A:SER33:ARO8:C2_00390C_A:MXR1:HOM2:SER2:MET1:BAT21:LYS22:IDP1:ILV1:SER1:ASN1:LEU42:C2_10460C_A:ILV2:PHA2:MET13:MEU1:LYS9:PRO2:HIS4:MET15:HIS5:CPA1:LYS4:ARG8:LYS1:HOM3:GDH3:THR1:THR4:ILV3:ARG3:SHM2:HBR2:LEU2:ECM42:DFR1:ARG4:C7_03650W_A:HIS7:C7_04210C_A:LEU1:LYS12:MET6:MET2:CR_04880W_A:LPD1:CYS3	19284:6535:6574:30447:9072:6567:19343:9097:19280:8615:9113:6546:45329:6541:9085:6529:9082:6090:6564:44182:19265:7155:19676:6561:42823:34599:96:6730:1990355:9073:19878:103:6537:9088:42450:19752:6526:9058:46084:50667:19354:6097:46452:9083:44419:9090:9116:35999:52553:46654:9070:6102:19346:6520:42819:9074:34605:6555:44406:46498:6544:6355:71266:6525:19264:19477:6566:19344:9092:6207:71216:16558:19509:6…
6281	DNA repair	108 out of 1360 genes, 7.9%	236 out of 6473 background genes, 3.6%	7.27e-15	0	C1_02390W_A:MGM101:HFL1:HTA2:SIT4:HAT1:PSF2:RAD10:POL32:C1_07260C_A:EAF6:DOA1:RFA3:APN2:GIN1:CAS1:CDC54:MSH6:ACT1:C1_14050C_A:RSC8:C2_00350W_A:RFA1:RFC5:ESC4:RAD7:CDC7:RFC1:CSM3:CDC46:RFA2:MCM3:PDS5:RAD57:EAF3:C2_08380C_A:C2_08420W_A:CDC47:DDR48:PMS1:C2_09480W_A:SGS1:C3_00830C_A:C3_01210C_A:C3_01310W_A:RAD50:SMC3:RAD53:POL1:C3_04740C_A:C3_05010C_A:MMS21:C3_06400C_A:APN1:C3_06630W_A:SUB2:HOF1:C4_0…	60261:1902660:60543:6974:6261:1905342:62125:120290:10947:60258:71163:6279:45944:730:30447:72429:30491:97552:6281:140889:31333:7004:33567:722:6325:11:30174:44818:71139:1905775:10520:45819:10994:1903459:76:1901319:1900239:1902346:70198:33315:1905776:44182:6312:727:33696:31929:6511:6273:97753:732:42276:42148:42307:6307:9299:6351:706:34504:10696:6366:32075:31509:30466:10898:70716:45004:43487:34599:30…
1903047	mitotic cell cycle process	115 out of 1360 genes, 8.5%	271 out of 6473 background genes, 4.2%	6.44e-13	0	BFA1:TUB2:CDC5:ESP1:SWI4:SEP7:TEM1:CDC12:CDC3:HHT21:SIT4:PSF2:C1_07490C_A:PFY1:SWI6:SWE1:CDC48:C1_11250W_A:SMT3:GIN4:GIN1:CDC54:ACT1:MYO2:RFA1:HSK3:AMN1:CHS5:CDC7:CSM3:SCP1:MCM3:PDS5:C2_08380C_A:SMC2:SGS1:C3_00790W_A:MIH1:C3_00830C_A:CSE4:RAD50:RAD53:HTA1:POL1:C3_04740C_A:FAS2:C3_05010C_A:DYN1:KIP3:IML3:TPD3:C3_07110W_A:C3_07770C_A:HOF1:ASK1:POL30:AXL2:SPC34:C4_05340W_A:TUB4:PRI2:TOP2:CDC11:EIP1:…	51014:6261:30042:60258:45324:30447:1932:31589:7004:48311:722:6325:60236:8608:7107:742:7114:16320:32984:1905775:31030:10520:45819:226:71285:1903459:76:32220:51229:1990571:7019:1900239:917:51987:6033:6312:7155:31929:71470:61163:1902935:1900190:51306:706:34504:2001042:31509:30466:10898:45004:6267:6302:34517:10697:90529:31571:1934:10570:23:51598:70783:90338:1905168:10571:33314:743:9060:43935:1901970:…
6260	DNA replication	65 out of 1360 genes, 4.8%	119 out of 6473 background genes, 1.8%	9.73e-13	0	DUT1:HFL1:PSF2:RIM1:POL32:C1_07260C_A:C1_07490C_A:RFA3:CDC48:SMT3:GIN1:CDC54:MSH6:RFA1:RFC5:POB3:RNR1:CDC7:RFC1:CSM3:CDC46:RFA2:MCM3:C2_08380C_A:CDC47:SGS1:C3_00830C_A:RAD50:RAD53:POL1:C3_04740C_A:C3_05010C_A:C3_06630W_A:POL30:MPH1:PRI2:CDC68:TOP2:MSH2:YBL053:CAC2:RFC3:MEC1:HYS2:DUN1:C5_05350W_A:MUM2:DNA2:C6_00540W_A:PSF3:RFC2:PSF1:RNH35:POL3:CR_00060C_A:MCM6:RAD51:CR_03340C_A:MCM2:CR_04560C_A:PO…	6261:60258:30447:7004:33567:722:6325:30174:45899:16320:32984:1905775:10520:1903459:76:1900239:1902346:6312:1900190:706:31509:30466:70716:45004:32784:6267:6302:34517:35863:1934:7063:10570:51598:9263:33314:723:44010:90399:70887:6297:30970:44180:6303:9303:6260:77:70987:34080:1904968:1990516:10636:45:42326:32042:33260:381:45184:31503:6308:6277:1904161:45005:7533:43137:7064:43007:1900182:43504:36178:1…
278	mitotic cell cycle	117 out of 1360 genes, 8.6%	280 out of 6473 background genes, 4.3%	1.4e-12	0	BFA1:TUB2:CDC5:ESP1:SWI4:SEP7:TEM1:CDC12:CDC3:HHT21:SIT4:PSF2:C1_07490C_A:PFY1:SWI6:SWE1:CDC48:C1_11250W_A:SMT3:GIN4:GIN1:CDC54:RAD54:ACT1:MYO2:RFA1:HSK3:AMN1:CHS5:CDC7:RFC1:CSM3:SCP1:MCM3:PDS5:C2_08380C_A:SMC2:SGS1:C3_00790W_A:MIH1:C3_00830C_A:CSE4:RAD50:RAD53:HTA1:POL1:C3_04740C_A:FAS2:C3_05010C_A:DYN1:KIP3:IML3:TPD3:C3_07110W_A:C3_07770C_A:HOF1:ASK1:POL30:AXL2:SPC34:C4_05340W_A:TUB4:PRI2:TOP2:…	51014:6261:30042:60258:45324:30447:1932:31589:7004:48311:722:6325:60236:8608:7107:742:7114:16320:32984:1905775:31030:10520:45819:226:71285:1903459:76:32220:51229:1990571:7019:1900239:917:51987:6033:6312:7155:31929:71470:61163:1902935:1900190:51306:706:34504:2001042:31509:30466:10898:45004:6267:6302:34517:10697:90529:31571:1934:10570:23:51598:70783:90338:1905168:10571:33314:743:9060:43935:1901970:…
6974	DNA damage response	118 out of 1360 genes, 8.7%	287 out of 6473 background genes, 4.4%	4.41e-12	0	C1_02390W_A:MGM101:HFL1:HTA2:HHT21:SIT4:HAT1:PSF2:RAD10:POL32:C1_07260C_A:EAF6:DOA1:RFA3:APN2:TOS4:GIN1:CAS1:CDC54:MSH6:ACT1:C1_14050C_A:RSC8:C2_00350W_A:RFA1:RFC5:ESC4:RAD7:YIM1:CDC7:RFC1:CSM3:CDC46:RFA2:MCM3:PDS5:RAD57:EAF3:C2_08380C_A:C2_08420W_A:CDC47:DDR48:PMS1:C2_09480W_A:NCE4:SGS1:C3_00830C_A:C3_01210C_A:C3_01310W_A:RAD50:SMC3:RAD53:HTA1:POL1:C3_04740C_A:C3_05010C_A:TSA1:MMS21:C3_06400C_A:…	6261:60258:30447:140889:7004:33567:722:6325:30174:71139:1905775:10520:45819:10994:1903459:76:51229:1900239:1902346:6312:31929:71470:6351:706:34504:31509:30466:10898:70716:45004:6228:43487:10526:6267:6302:34517:31571:1934:715:1901255:10570:51598:70301:1905168:10571:33314:9060:43935:723:31578:44010:90399:70887:6297:6337:110045:32204:44180:44878:51177:6303:9303:6260:1902845:77:70987:71596:34501:4587…
6261	DNA-templated DNA replication	59 out of 1360 genes, 4.3%	110 out of 6473 background genes, 1.7%	6.79e-11	0	HFL1:PSF2:POL32:C1_07260C_A:C1_07490C_A:CDC48:SMT3:GIN1:CDC54:MSH6:RFA1:RFC5:POB3:CDC7:RFC1:CSM3:CDC46:RFA2:MCM3:C2_08380C_A:CDC47:SGS1:C3_00830C_A:RAD50:RAD53:POL1:C3_04740C_A:C3_05010C_A:C3_06630W_A:POL30:MPH1:PRI2:CDC68:TOP2:MSH2:YBL053:CAC2:RFC3:HYS2:DUN1:C5_05350W_A:MUM2:DNA2:C6_00540W_A:PSF3:RFC2:PSF1:RNH35:POL3:CR_00060C_A:MCM6:RAD51:CR_03340C_A:MCM2:POL2:CDC45:DPB2:SLD5:RFC4	6261:60258:30447:7004:33567:722:6325:30174:45899:16320:32984:1905775:10520:1903459:76:1900239:1902346:6312:1900190:706:31509:30466:70716:45004:32784:6267:6302:34517:1934:7063:10570:33314:723:90399:70887:6297:30970:44180:6303:9303:6260:77:70987:34080:1904968:1990516:10636:45:42326:33260:381:45184:31503:6308:6277:1904161:45005:7533:43137:7064:43007:1900182:43504:36178:1900439:32508:1990116:45003:62…
6259	DNA metabolic process	134 out of 1360 genes, 9.9%	356 out of 6473 background genes, 5.5%	2.02e-10	0	CDC13:CDC5:DUT1:C1_02310C_A:C1_02390W_A:MGM101:HFL1:HTA2:SIT4:HAT1:PSF2:RIM1:RAD10:POL32:C1_07260C_A:C1_07490C_A:SWD2:EAF6:DOA1:RFA3:APN2:CDC48:SMT3:GIN1:CAS1:CDC54:MSH6:RAD54:ACT1:C1_14050C_A:RSC8:C2_00350W_A:RFA1:RFC5:ESC4:RAD7:POB3:RNR1:CDC7:RFC1:CSM3:CDC46:RFA2:MCM3:MSC7:PDS5:RAD57:EAF3:C2_08380C_A:C2_08420W_A:CDC47:DDR48:PMS1:C2_09480W_A:NCE4:SGS1:C3_00830C_A:C3_01210C_A:C3_01310W_A:RAD50:SM…	32:6261:60258:30447:140889:7004:33567:722:6325:30174:45899:71139:16320:32984:1905775:10520:45819:10994:1903459:76:1990571:1900239:1902346:6312:31929:6351:1900190:706:34504:31509:30466:10898:70716:45004:43487:32784:10526:6267:6302:34517:35863:31571:1934:715:1901255:7063:10570:51598:9263:70301:1905168:10571:33314:9060:43935:1903353:723:31578:44010:90399:70887:6297:2000220:6337:110045:32204:30970:44…
6302	double-strand break repair	55 out of 1360 genes, 4.0%	103 out of 6473 background genes, 1.6%	6.55e-10	0	PSF2:RAD10:POL32:C1_07260C_A:DOA1:CAS1:CDC54:RSC8:C2_00350W_A:RFA1:ESC4:CDC7:CDC46:RFA2:MCM3:PDS5:RAD57:C2_08380C_A:CDC47:SGS1:C3_01210C_A:RAD50:SMC3:POL1:C3_05010C_A:MMS21:C3_06630W_A:C4_00390W_A:MPH1:PRI2:EXO1:HST3:DUN1:DNA2:C6_00540W_A:C6_02190C_A:PSF3:PSF1:POL3:RAD6:RTT109:MCM6:RAD51:SMC5:CR_03340C_A:SMC1:PPH3:MCM2:CR_04560C_A:CDC28:POL2:CDC45:CR_10230W_A:SLD5:MCD1	6261:60258:30447:140889:7004:33567:722:6325:30174:71139:1905775:10520:45819:10994:1903459:76:1900239:1902346:6312:706:34504:31509:30466:10898:45004:10526:6267:6302:34517:31571:1934:10570:51598:1905168:10571:33314:723:31578:90399:6297:6337:110045:51177:6303:6260:1902845:77:70987:71596:45875:34080:1904968:32042:30437:33260:51447:32880:31031:1904537:40029:6369:45184:31503:6308:1990683:6277:1990139:1…
22402	cell cycle process	158 out of 1360 genes, 11.6%	453 out of 6473 background genes, 7.0%	1.94e-09	0	BFA1:TUB2:CMP1:CDC5:ESP1:SWI4:SHA3:SEP7:TEM1:CDC12:CDC3:HHT21:SIT4:PSF2:RAD10:POL32:C1_07490C_A:PFY1:SWI6:SWE1:CDC48:C1_11250W_A:SMT3:GIN4:GIN1:PLD1:C1_11860W_A:CDC54:MSH6:ACT1:MYO2:IRR1:RFA1:RFC5:VPS54:ESC4:HSK3:C2_01730W_A:AMN1:CHS5:CDC7:CSM3:CDC46:SCP1:C2_07110C_A:RFA2:MCM3:MSC7:PDS5:RAD57:C2_08380C_A:SMC2:CDC47:PMS1:SSO2:NCE4:SGS1:C2_10670W_A:C3_00790W_A:MIH1:C3_00830C_A:CSE4:RAD50:SMC3:RAD53…	51014:6261:30042:60258:45324:30447:1932:31589:7004:48311:33567:722:6325:60236:8608:30174:71139:7107:742:7114:6657:16320:32984:90156:1905775:31030:10520:45819:226:71285:71444:1903459:76:32220:51229:1990571:7019:1900239:1902346:917:51987:6033:6312:7155:31929:71470:61163:1902935:1900190:51306:706:34504:2001042:31509:30466:10898:45004:43577:10526:6267:6302:34517:10697:90529:31571:1934:10570:23:51598:…
1901135	carbohydrate derivative metabolic process	103 out of 1360 genes, 7.6%	259 out of 6473 background genes, 4.0%	3.68e-09	0	DUT1:ISN1:CWH8:C1_02310C_A:PMM1:C1_03600W_A:MNS1:C1_04280C_A:ATP1:RHD1:ALG9:DPM1:TKL1:SAM4:ENO1:ZWF1:MTS1:WBP1:MCD4:ATP19:AGM1:GND1:C1_14310W_A:APT1:STT3:CHT4:RNR21:SMP3:RNR1:GPM1:GNA1:C2_05050C_A:CDC21:CDC19:GWT1:PMT4:SPF1:C2_07140W_A:C2_07420W_A:ALG7:PMI1:C2_10200W_A:GPD1:ATP5:RKI1:MNT1:ALG8:GFA1:KRE5:MEU1:DIE2:OST1:GDA1:HNT2:TDH3:PMT2:YSA1:BMT1:TPI1:SRB1:ATP2:DPM3:HSX11:GPI14:BFR1:C4_02420C_A:…	32:32889:44650:30447:31589:55085:9972:6116:722:46177:1900101:30968:45048:6740:6673:6071:6505:6190:6228:90529:35863:6098:9263:6679:6276:9060:723:30970:5978:6688:6216:6537:6260:36187:6031:6011:6042:6457:46084:50667:1902404:5992:6641:15964:6106:45861:9116:36178:51701:52553:6168:6754:6486:71260:6163:6032:7160:36244:15886:44409:46498:9311:42866:46704:9267:36170:8655:30448:6235:5975:61621:6491:8298:911…
6310	DNA recombination	63 out of 1360 genes, 4.6%	130 out of 6473 background genes, 2.0%	3.95e-09	0	CDC5:C1_02310C_A:MGM101:PSF2:RAD10:POL32:C1_07260C_A:RFA3:CAS1:CDC54:RAD54:RFA1:CDC7:CDC46:RFA2:MCM3:MSC7:RAD57:C2_08380C_A:CDC47:SGS1:C3_00830C_A:C3_01210C_A:C3_01310W_A:RAD50:SMC3:POL1:C3_04740C_A:C3_05010C_A:MMS21:C3_06630W_A:MLH1:C4_02700W_A:C4_06150C_A:MPH1:TOP2:MSH2:C5_00280C_A:EXO1:PPR4:HST3:YBL053:MEC1:C6_00540W_A:C6_00770C_A:CTF5:PSF3:PSF1:RAD6:RTT109:MCM6:RAD51:SMC5:CR_03340C_A:PPH3:MCM…	32:6261:60258:30447:140889:7004:33567:722:6325:30174:71139:1905775:10520:45819:76:1990571:1900239:1902346:6312:706:34504:31509:30466:10898:45004:10526:6267:6302:31571:1934:10570:51598:1905168:10571:33314:1903353:723:44010:90399:6297:2000220:110045:44180:51177:6303:9303:6260:1902845:77:70987:71596:45875:34080:1904968:45:32042:33260:51447:32880:1904537:40029:31031:45184:31503:6308:1990683:6277:1990…
7049	cell cycle	161 out of 1360 genes, 11.8%	470 out of 6473 background genes, 7.3%	6.34e-09	0	BFA1:TUB2:CMP1:CDC5:ESP1:SWI4:SHA3:SEP7:TEM1:CDC12:CDC3:HHT21:SIT4:PSF2:RAD10:POL32:C1_07490C_A:PFY1:SWI6:SWE1:CDC48:C1_11250W_A:SMT3:GIN4:GIN1:PLD1:C1_11860W_A:CDC54:MSH6:RAD54:ACT1:MYO2:IRR1:RFA1:RFC5:VPS54:ESC4:HSK3:C2_01730W_A:AMN1:CHS5:CDC7:RFC1:CSM3:CDC46:SCP1:C2_07110C_A:RFA2:MCM3:MSC7:PDS5:RAD57:C2_08380C_A:SMC2:CDC47:PMS1:SSO2:NCE4:SGS1:C2_10670W_A:C3_00790W_A:MIH1:C3_00830C_A:CSE4:RAD50…	51014:6261:30042:60258:45324:30447:1932:31589:7004:48311:33567:722:6325:60236:8608:30174:71139:7107:742:7114:6657:16320:45048:32984:90156:1905775:31030:10520:45819:226:71285:71444:1903459:76:32220:51229:1990571:7019:1900239:1902346:917:51987:6033:6312:7155:31929:71470:61163:1902935:1900190:51306:706:34504:2001042:31509:30466:10898:45004:43577:10526:6267:6302:34517:10697:90529:31571:1934:10570:23:…
1902969	mitotic DNA replication	27 out of 1360 genes, 2.0%	36 out of 6473 background genes, 0.6%	1.09e-08	0	PSF2:C1_07490C_A:SMT3:CDC54:RFA1:CDC7:MCM3:C3_00830C_A:RAD50:POL1:C3_04740C_A:C3_05010C_A:POL30:PRI2:CAC2:C5_05350W_A:DNA2:PSF3:PSF1:POL3:MCM6:RAD51:CR_03340C_A:MCM2:POL2:CDC45:DPB2	6261:60258:30447:7004:722:6325:1905775:10520:1903459:1900239:6312:706:1900190:31509:30466:45004:6267:6302:10570:33314:723:6297:6303:6260:70987:34080:1904968:33260:45184:31503:1904161:45005:7533:43137:7064:43007:43504:32508:6284:34087:70914:1903468:724:6265:6301:33554:16567:708:82:710:1902983:1990918:6298:31573:1902977:30448:71897:1905263:1902981:61641:6275:1903460:725:1900429:709:6268:6335:42262:…
9069	serine family amino acid metabolic process	26 out of 1360 genes, 1.9%	34 out of 6473 background genes, 0.5%	1.27e-08	0	SNZ1:HOM6:GCV2:GLY1:C1_11610C_A:SER33:C2_00390C_A:HOM2:SER2:SER1:MET15:HOM3:THR1:GCV1:SHM2:HBR2:DFR1:C7_04210C_A:MET6:MET2:CR_04880W_A:MIS11:LPD1:CYS3:CR_09010C_A:FDH3	6535:30447:19343:19280:9113:45329:6564:19265:96:46084:52553:46654:45454:19346:6520:42819:6555:46294:19264:947:9092:19464:42743:33859:9086:1904828:71269:6574:6567:8615:6546:6090:44182:42823:34599:6730:9257:9088:6069:9058:6139:46452:44419:9090:35999:9070:34605:6544:71266:6566:19344:71216:46656:6552:36180:6545:6103:8652:6550
22616	DNA strand elongation	24 out of 1360 genes, 1.8%	30 out of 6473 background genes, 0.5%	1.51e-08	0	HFL1:C1_07260C_A:CDC54:RFC5:RFC1:MCM3:CDC47:SGS1:C3_00830C_A:POL30:MPH1:TOP2:EXO1:RFC3:HYS2:DNA2:RFC2:PSF1:POL3:MCM6:MCM2:POL2:DPB2:RFC4	6261:30447:33567:722:6325:1905775:10520:1903459:76:1902346:706:31509:30466:45004:6267:6302:10570:33314:723:90399:6297:6303:9303:6260:70987:34080:33260:1904161:45005:43137:7064:36178:32508:45003:6284:34087:70914:724:36244:6265:6301:7076:710:1902983:9267:6298:31573:36170:51276:71897:61641:6275:1903460:36297:725:6268:7062:1902975:278:7535:60543:6974:62125:10947:6279:72429:6281:44818:44182:727:6273:7…
6271	DNA strand elongation involved in DNA replication	22 out of 1360 genes, 1.6%	27 out of 6473 background genes, 0.4%	6.01e-08	0	HFL1:C1_07260C_A:CDC54:RFC5:RFC1:MCM3:CDC47:C3_00830C_A:POL30:MPH1:TOP2:RFC3:HYS2:DNA2:RFC2:PSF1:POL3:MCM6:MCM2:POL2:DPB2:RFC4	6261:30447:722:33567:6325:1905775:1903459:76:1902346:706:31509:30466:45004:6267:6302:10570:33314:723:6297:6303:9303:6260:70987:34080:33260:1904161:45005:43137:7064:36178:32508:45003:6284:34087:70914:724:6265:36244:6301:7076:710:1902983:9267:6298:31573:36170:71897:61641:6275:1903460:36297:725:6268:7062:1902975:278:7535:6974:60543:62125:6279:72429:6281:727:6273:732:42276:71932:35753:1903461:31055:6…
51276	chromosome organization	101 out of 1360 genes, 7.4%	271 out of 6473 background genes, 4.2%	5.35e-07	0	CDC13:TUB2:CDC5:ESP1:C1_02160W_A:C1_02310C_A:HHT21:C1_04490W_A:HAT1:C1_07260C_A:C1_07490C_A:SWD2:CDC48:C1_11250W_A:SMT3:GIN1:CAS1:C1_11860W_A:CDC54:MSH6:RAD54:C1_14050C_A:IRR1:RFA1:SAS2:RFC5:RAD7:CSM3:CDC46:C2_07110C_A:RFA2:MCM3:PDS5:RAD57:SMC2:CDC47:PMS1:NCE4:SGS1:C3_00830C_A:CSE4:C3_01210C_A:RAD50:SMC3:HTA1:C3_04740C_A:C3_05010C_A:DYN1:KIP3:C3_06630W_A:TPD3:C3_07050W_A:C3_07110W_A:C3_07770C_A:S…	32:6261:60258:30447:1932:140889:7004:48311:722:6325:60236:30174:742:16320:32984:1905775:31030:10520:45819:226:1903459:76:51229:1990571:7019:19358:1900239:6312:71470:1900190:51306:706:34504:31509:30466:10898:45004:43577:10526:6267:6302:34517:31571:715:1901255:10570:51598:1905168:10571:33314:743:9060:43935:1901970:1903353:723:44010:90399:31578:32888:6297:2000220:6337:110045:32204:30970:44180:44878:…
725	recombinational repair	37 out of 1360 genes, 2.7%	67 out of 6473 background genes, 1.0%	1.47e-06	0	MGM101:PSF2:POL32:C1_07260C_A:CAS1:CDC54:RFA1:CDC7:CDC46:RFA2:MCM3:RAD57:C2_08380C_A:CDC47:SGS1:RAD50:SMC3:C3_05010C_A:MMS21:C3_06630W_A:MPH1:HST3:C6_00540W_A:PSF3:PSF1:RAD6:RTT109:MCM6:RAD51:SMC5:CR_03340C_A:PPH3:MCM2:CDC45:CR_10230W_A:SLD5:MCD1	6261:60258:30447:140889:7004:33567:722:6325:30174:71139:1905775:10520:76:1900239:1902346:6312:706:31509:30466:10526:6267:6302:31571:1934:10570:51598:33314:723:90399:51177:6303:6260:70987:71596:1904968:33260:40029:45184:31503:6308:1990683:6277:2001034:6357:7533:43137:7064:43007:43504:32508:45003:6284:34087:1903468:724:6265:43161:6301:16567:708:82:7076:1902983:1990918:9267:7130:51304:31573:36170:19…
724	double-strand break repair via homologous recombination	34 out of 1360 genes, 2.5%	60 out of 6473 background genes, 0.9%	2.9e-06	0	PSF2:POL32:C1_07260C_A:CAS1:CDC54:RFA1:CDC7:CDC46:RFA2:MCM3:RAD57:C2_08380C_A:CDC47:SGS1:SMC3:MMS21:C3_06630W_A:MPH1:HST3:C6_00540W_A:PSF3:PSF1:RAD6:RTT109:MCM6:RAD51:SMC5:CR_03340C_A:PPH3:MCM2:CDC45:CR_10230W_A:SLD5:MCD1	6261:60258:30447:140889:7004:33567:722:6325:30174:71139:1905775:10520:76:1900239:1902346:6312:706:31509:30466:10526:6267:6302:31571:1934:10570:51598:33314:723:90399:51177:6303:6260:70987:71596:1904968:33260:40029:45184:31503:6308:1990683:6277:2001034:6357:7533:43137:7064:43007:43504:32508:45003:34087:1903468:724:6265:43161:16567:708:82:7076:1902983:1990918:9267:7130:51304:31573:36170:1902977:5127…
9066	aspartate family amino acid metabolic process	27 out of 1360 genes, 2.0%	42 out of 6473 background genes, 0.6%	3.02e-06	0	HOM6:LYS2:SAM4:SAM2:ARO8:C2_00390C_A:MXR1:HOM2:MET1:LYS22:ILV1:ASN1:C2_10460C_A:MET13:MEU1:LYS9:MET15:LYS4:LYS1:HOM3:THR1:THR4:LYS12:MET6:MET2:CR_04880W_A:CR_10170C_A	6535:9097:19280:45329:6529:96:6530:1990355:6537:46084:50667:9116:52553:19346:6520:9074:6555:46498:19477:9092:6556:19509:9086:71269:6571:19284:9072:6567:9085:34599:9073:19878:103:9088:19354:9090:34605:71266:6566:6528:16558:949:9094:6545:9099:8652:35690
33260	nuclear DNA replication	32 out of 1360 genes, 2.4%	56 out of 6473 background genes, 0.9%	6.69e-06	0	PSF2:POL32:C1_07490C_A:SMT3:CDC54:RFA1:CDC7:CDC46:MCM3:CDC47:C3_00830C_A:RAD50:POL1:C3_04740C_A:C3_05010C_A:POL30:PRI2:CAC2:HYS2:C5_05350W_A:MUM2:DNA2:PSF3:PSF1:POL3:MCM6:RAD51:CR_03340C_A:MCM2:POL2:CDC45:DPB2	6261:60258:30447:7004:722:6325:30174:1905775:10520:1903459:1900239:6312:706:1900190:31509:30466:45004:6267:6302:10570:33314:723:6297:6303:6260:70987:34080:1904968:33260:381:45184:31503:6277:1904161:45005:7533:43137:7064:43007:43504:32508:6284:34087:70914:1903468:724:6265:6301:33554:16567:708:82:710:1902983:1990918:6298:31573:1902977:30448:71897:1905263:1902981:61641:6275:1903460:725:1900429:709:6…
44786	cell cycle DNA replication	32 out of 1360 genes, 2.4%	56 out of 6473 background genes, 0.9%	6.69e-06	0	PSF2:POL32:C1_07490C_A:SMT3:CDC54:RFA1:CDC7:CDC46:MCM3:CDC47:C3_00830C_A:RAD50:POL1:C3_04740C_A:C3_05010C_A:POL30:PRI2:CAC2:HYS2:C5_05350W_A:MUM2:DNA2:PSF3:PSF1:POL3:MCM6:RAD51:CR_03340C_A:MCM2:POL2:CDC45:DPB2	6261:60258:30447:7004:722:6325:30174:1905775:10520:1903459:1900239:6312:706:1900190:31509:30466:45004:6267:6302:10570:33314:723:6297:6303:6260:70987:34080:1904968:33260:381:45184:31503:6277:1904161:45005:7533:43137:7064:43007:43504:32508:6284:34087:70914:1903468:724:6265:6301:33554:16567:708:82:710:1902983:1990918:6298:31573:1902977:30448:71897:1905263:1902981:61641:6275:1903460:725:1900429:709:6…
71103	DNA conformation change	20 out of 1360 genes, 1.5%	27 out of 6473 background genes, 0.4%	9.92e-06	0	CDC54:RAD54:C1_14050C_A:RFA1:CDC46:RFA2:MCM3:CDC47:NCE4:SGS1:C3_04740C_A:C3_05010C_A:C3_06630W_A:TOP2:DNA2:C6_00540W_A:C6_00770C_A:CR_00060C_A:MCM6:MCM2	6261:30447:7004:722:6325:30174:1905775:10520:6312:706:31509:30466:6267:6302:1901255:33314:723:90399:32204:6303:9303:6260:33260:45184:6308:7064:43007:36178:32508:70914:724:36244:6265:6301:16567:7076:9267:31573:36170:32202:51276:6997:61641:36297:725:6268:42262:1902975:278:32079:85:6974:10947:6279:72429:30491:6281:44818:44182:1905776:727:6273:32075:71932:1990426:1903461:31055:10833:1902969:31860:970…
727	double-strand break repair via break-induced replication	19 out of 1360 genes, 1.4%	25 out of 6473 background genes, 0.4%	1.19e-05	0	PSF2:POL32:C1_07260C_A:CAS1:CDC54:CDC7:CDC46:MCM3:C2_08380C_A:CDC47:C3_06630W_A:C6_00540W_A:PSF3:PSF1:MCM6:CR_03340C_A:MCM2:CDC45:SLD5	6261:60258:30447:6325:30174:1905775:76:31509:30466:6267:6302:1934:33314:723:6303:6260:1904968:33260:31503:6308:6277:7533:43137:32508:1903468:724:6265:82:1902983:31573:1902977:1905263:61641:725:6268:1902975:6974:1905342:71163:6279:97552:6281:31333:727:42276:1902969:6270:97695:6468:60903:6368:6355:6278:45739:6271:31507:7131:31297:712:7095:1100:1902597
9070	serine family amino acid biosynthetic process	16 out of 1360 genes, 1.2%	19 out of 6473 background genes, 0.3%	1.4e-05	0	SNZ1:HOM6:C1_11610C_A:SER33:HOM2:SER2:SER1:MET15:HOM3:SHM2:HBR2:DFR1:C7_04210C_A:CR_04880W_A:LPD1:CYS3	6535:30447:19343:9113:45329:6564:19265:46654:19346:6520:42819:6555:19264:42743:9086:1904828:71269:6574:6567:8615:6546:6090:44182:42823:6730:9088:9058:46452:9090:35999:9070:6544:19344:71216:6552:36180:6545:6103:8652:6550
48285	organelle fission	61 out of 1360 genes, 4.5%	146 out of 6473 background genes, 2.3%	1.57e-05	0	TUB2:CDC5:ESP1:SEP7:TEM1:HHT21:C1_11250W_A:GIN4:C1_11860W_A:RPN11:RFA1:CDC7:CSM3:RFA2:MSC7:PDS5:RAD57:SMC2:SGS1:CSE4:RAD50:SMC3:HTA1:C3_04740C_A:FAS2:DYN1:DNM1:KIP3:TPD3:C3_07110W_A:C3_07770C_A:MLH1:C4_02700W_A:C4_05340W_A:TUB4:C4_06150C_A:MPH1:TOP2:EIP1:PPR4:VPS1:INT1:VPS4:CAC2:MEC1:C6_00540W_A:CDC14:C6_00770C_A:CTF5:C6_02190C_A:SAR1:ACC1:SPC98:RAD51:SMC1:CDC10:CDC28:KIP1:HHT2:TUB1:MCD1	60258:45324:30447:31589:140572:7004:48311:33567:722:6325:60236:742:34497:31030:10520:45819:226:71285:76:51229:1990571:7019:1900239:1902346:917:6033:6312:7155:71470:61163:1900190:51306:706:34504:31509:30466:10898:43577:6302:10570:51598:70783:1905168:10571:33314:743:9060:43935:1901970:1903353:723:90399:44010:31578:32888:2000220:110045:44180:44878:51177:6303:70058:9303:6260:87:1902845:77:34501:90149…
1901137	carbohydrate derivative biosynthetic process	72 out of 1360 genes, 5.3%	185 out of 6473 background genes, 2.9%	2.71e-05	0	DUT1:ISN1:CWH8:C1_02310C_A:PMM1:C1_03600W_A:C1_04280C_A:ATP1:RHD1:ALG9:DPM1:MTS1:WBP1:MCD4:ATP19:AGM1:C1_14310W_A:APT1:STT3:RNR21:SMP3:RNR1:GNA1:C2_05050C_A:CDC21:GWT1:PMT4:SPF1:C2_07420W_A:ALG7:PMI1:C2_10200W_A:ATP5:MNT1:ALG8:GFA1:KRE5:DIE2:OST1:GDA1:PMT2:BMT1:SRB1:ATP2:DPM3:HSX11:GPI14:BFR1:C4_02420C_A:PMT6:CWH41:C4_07200C_A:UAP1:YNK1:GUK1:C5_04330W_A:C5_05020C_A:C5_05040W_A:DPM2:ALG11:CHS1:PMT…	32:44650:30447:31589:722:1900101:45048:6505:6190:6228:90529:35863:9263:6679:6276:9060:723:5978:6688:6260:36187:6031:6011:6042:46084:1902404:5992:6106:45861:36178:51701:6168:6754:6486:6163:7160:36244:9311:46704:9267:36170:30448:6235:5975:6491:8298:9117:15986:6078:6045:51278:98609:6488:6487:34221:31505:44209:1902600:128:42776:6048:6189:44845:6874:6974:6490:45944:6281:9272:6057:71712:15867:46034:460…
280	nuclear division	57 out of 1360 genes, 4.2%	135 out of 6473 background genes, 2.1%	3.11e-05	0	TUB2:CDC5:ESP1:SEP7:TEM1:HHT21:C1_11250W_A:GIN4:C1_11860W_A:RFA1:CDC7:CSM3:RFA2:MSC7:PDS5:RAD57:SMC2:SGS1:CSE4:RAD50:SMC3:HTA1:C3_04740C_A:FAS2:DYN1:KIP3:TPD3:C3_07110W_A:C3_07770C_A:MLH1:C4_02700W_A:C4_05340W_A:TUB4:C4_06150C_A:MPH1:TOP2:EIP1:PPR4:INT1:VPS4:CAC2:MEC1:C6_00540W_A:CDC14:C6_00770C_A:CTF5:C6_02190C_A:ACC1:SPC98:RAD51:SMC1:CDC10:CDC28:KIP1:HHT2:TUB1:MCD1	60258:45324:30447:31589:7004:48311:33567:722:6325:60236:742:31030:10520:45819:226:71285:76:51229:1990571:7019:1900239:1902346:917:6033:6312:7155:71470:61163:1900190:51306:706:34504:31509:30466:10898:43577:6302:10570:51598:70783:1905168:10571:33314:743:9060:43935:1901970:1903353:723:90399:44010:31578:32888:2000220:110045:44180:44878:51177:6303:70058:9303:6260:87:1902845:77:34501:45875:1904968:45:3…
9081	branched-chain amino acid metabolic process	14 out of 1360 genes, 1.0%	16 out of 6473 background genes, 0.2%	5e-05	0	LEU4:MMD1:BAT21:ILV1:LEU42:ILV2:BAT22:ILV6:IFG3:ILV3:ILV5:LEU2:LEU1:LPD1	30447:9097:9082:6564:1902114:46416:6097:9083:6520:32543:42743:46436:9081:9098:6574:6567:6546:6090:44182:19752:44419:2:71216:6552:36180:6103:9099:6550:35690
9067	aspartate family amino acid biosynthetic process	23 out of 1360 genes, 1.7%	36 out of 6473 background genes, 0.6%	6.09e-05	0	HOM6:LYS2:SAM4:ARO8:C2_00390C_A:MXR1:HOM2:MET1:LYS22:ASN1:C2_10460C_A:MET13:MEU1:LYS9:MET15:LYS4:LYS1:HOM3:THR1:THR4:LYS12:MET6:MET2	6535:19280:6529:96:1990355:6537:46084:50667:9116:52553:19346:6520:9074:6555:46498:19477:9092:19509:9086:71269:6571:19284:9072:9085:34599:9073:19878:103:9088:19354:9090:34605:71266:6566:16558:949:9094:8652:35690
9082	branched-chain amino acid biosynthetic process	11 out of 1360 genes, 0.8%	11 out of 6473 background genes, 0.2%	7.07e-05	0	LEU4:MMD1:BAT21:ILV1:LEU42:ILV2:ILV6:ILV3:ILV5:LEU2:LEU1	9097:9082:6097:9083:32543:9081:9098:6567:19752:44419:2:9099:35690
55086	nucleobase-containing small molecule metabolic process	71 out of 1360 genes, 5.2%	186 out of 6473 background genes, 2.9%	8.74e-05	0	MVD:DUT1:ISN1:LSC1:PMM1:ACS2:ATP1:TKL1:SAM4:C1_08490W_A:ENO1:ZWF1:ATP19:C1_13270W_A:OSM2:PDX1:GND1:C1_14310W_A:APT1:BNA31:RNR21:RNR1:GPM1:GNA1:CDC21:CDC19:SER1:AAH1:PMI1:GPD1:C2_10630W_A:ATP5:RKI1:MEU1:RAD53:C3_06110C_A:HNT2:TDH3:TPI1:SRB1:ATP2:CPA1:PDB1:GUT2:C4_06860C_A:PDA1:UAP1:YNK1:GUK1:SAH1:FCA1:PGK1:C6_02030C_A:APA2:LAT1:NPT1:ATP17:ADE1:ATP3:MET6:CR_03020C_A:TAL1:UGP1:CR_05440W_A:VMA2:PGI1:…	32:32889:30447:55085:9972:6116:43103:19280:46177:9113:6541:6740:19358:6564:34975:6071:31509:6190:6228:35863:6098:9263:33314:70887:5978:44180:6216:6537:6260:77:6011:45:42326:6526:46084:9168:50667:5992:6641:15964:6106:9116:1900439:51701:52553:6084:6168:6754:6486:6163:6555:7160:15886:44409:46498:42866:46704:9267:31573:62197:34276:36170:6569:10142:8655:5975:6235:61621:9117:6099:15986:6078:46443:19674…
1902975	mitotic DNA replication initiation	12 out of 1360 genes, 0.9%	13 out of 6473 background genes, 0.2%	0.00015	0	C1_07490C_A:CDC54:CDC7:MCM3:POL1:PRI2:C5_05350W_A:PSF3:PSF1:MCM2:POL2:DPB2	6261:60258:6325:1905775:31509:30466:45004:6267:6302:33314:6297:6303:6260:34080:1904968:33260:31503:45005:7064:32508:6284:1903468:82:1902983:31573:1902977:1905263:1902981:61641:1903460:6268:1902975:6974:1905342:6279:6281:16233:727:42276:6269:731:35822:140529:6270:6468:60903:31048:6278:45739:6271:7534:6272:1100
98813	nuclear chromosome segregation	43 out of 1360 genes, 3.2%	95 out of 6473 background genes, 1.5%	0.00017	0	TUB2:CDC5:ESP1:HHT21:CDC48:C1_11250W_A:C1_11860W_A:HSK3:CDC7:CSM3:PDS5:SMC2:SGS1:MIH1:CSE4:RAD50:SMC3:HTA1:DYN1:KIP3:TPD3:C3_07110W_A:C3_07770C_A:ASK1:SPC34:C4_05340W_A:TUB4:C4_06150C_A:TOP2:EIP1:CAC2:CDC14:C6_02190C_A:SHP1:SPC98:SMC1:CDC28:DAD3:KIP1:HHT2:MPS1:TUB1:MCD1	60258:30447:48311:722:6325:60236:8608:742:16320:32984:31030:10520:45819:226:76:51229:1990571:7019:1900239:51987:71470:1900190:51306:706:34504:31509:30466:10898:43577:6302:34517:10570:1905168:10571:33314:743:9060:43935:1901970:1903353:723:90399:31578:32888:2000220:110045:30970:44878:51177:6303:70058:9303:6260:1902845:34501:45875:1904968:10636:45:30437:35308:70550:51447:32880:1904537:1902846:31031:…
1902652	secondary alcohol metabolic process	24 out of 1360 genes, 1.8%	40 out of 6473 background genes, 0.6%	0.00017	0	MVD:ERG2:ERG3:IDH1:ERG28:ERG7:IDH2:ERG20:IDP1:ARA1:ERG9:ERG24:ERG4:ERG6:IDI1:NCP1:ERG26:ERG11:CYB5:ERG5:ERG27:IDP2:DAP1:ERG13	30447:6537:7032:36187:6084:45337:1766:32443:9267:36170:10142:5975:6099:8299:16126:42710:44182:45149:16104:19752:44419:6102:6696:71216:36196:36180:19287:35690
32392	DNA geometric change	15 out of 1360 genes, 1.1%	19 out of 6473 background genes, 0.3%	0.00021	0	CDC54:RAD54:C1_14050C_A:RFA1:CDC46:RFA2:MCM3:CDC47:SGS1:C3_05010C_A:C3_06630W_A:DNA2:CR_00060C_A:MCM6:MCM2	6261:30447:7004:722:30174:1905775:10520:6312:706:31509:30466:6267:1901255:33314:723:90399:32204:6303:6260:33260:45184:32508:70914:724:6265:6301:16567:31573:32202:51276:6997:61641:36297:725:6268:42262:1902975:278:32079:85:6974:10947:6279:72429:30491:6281:44818:44182:1905776:727:6273:32075:71932:1990426:1903461:10833:1902969:31860:97046:6270:6338:2000042:6368:729:2:32392:44806:6271:7534:31507:7131:…
96	sulfur amino acid metabolic process	23 out of 1360 genes, 1.7%	38 out of 6473 background genes, 0.6%	0.00026	0	SNZ1:HOM6:C1_02970W_A:SAM4:SAM2:C1_11610C_A:MET3:C2_00390C_A:MXR1:HOM2:MET1:ECM17:C2_10460C_A:MET13:MEU1:MET15:HOM3:MET14:C7_04210C_A:MET6:MET2:CYS3:CR_09010C_A	6535:19343:19280:96:1990355:6537:46084:50667:9116:52553:19346:6520:19379:42819:6555:52699:46498:9092:10134:6556:19509:9086:1904828:71269:19284:8615:42823:34599:103:9088:97:9058:19354:9090:34605:71266:1903257:19344:8652:35690
6950	response to stress	226 out of 1360 genes, 16.6%	804 out of 6473 background genes, 12.4%	0.00038	0	TTR1:CMP1:CDC5:C1_01040W_A:FGR38:SHA3:C1_02390W_A:MGM101:C1_02760W_A:ECM33:HFL1:MNS1:C1_03870C_A:HTA2:HHT21:SIT4:HAT1:PIL1:PSF2:TRP99:PGA26:RAD10:C1_05830W_A:POL32:CCS1:C1_07260C_A:OLE1:EAF6:ZWF1:DOA1:RFA3:CLA4:FGR41:APN2:CDC48:C1_11120C_A:SMT3:TOS4:GIN1:PLD1:GAD1:CAS1:CDC54:MSH6:ACT1:MYO2:GND1:C1_14050C_A:FTR1:IML2:RSC8:C2_00350W_A:RFA1:SOD4:RFC5:MXR1:KAR2:ESC4:RAD7:POB3:LHS1:RNR1:YIM1:C2_04490W…	2000601:32:32581:6261:32889:60258:33215:30447:31589:140889:43409:7004:6882:6116:33567:722:6325:19280:46177:30174:45899:71139:742:7107:1900101:16320:30968:32984:6740:1905775:10520:45819:70843:10994:71444:6725:1903459:7029:76:32220:51229:6749:1990571:1900239:1902346:34975:6312:7155:31929:71470:30091:1902935:34198:706:6351:34504:31509:30466:10898:70716:45004:6228:43487:7266:10526:6267:6302:34517:315…
16129	phytosteroid biosynthetic process	19 out of 1360 genes, 1.4%	29 out of 6473 background genes, 0.4%	0.00056	0	MVD:ERG2:ERG3:ERG28:ERG7:ERG20:ERG9:ERG24:ERG4:ERG6:IDI1:NCP1:ERG26:ERG11:CYB5:ERG5:ERG27:DAP1:ERG13	30447:7032:36187:6084:45337:1766:32443:9267:36170:10142:8299:16126:42710:44182:16104:44419:6696:71216:36196:36180:19287:35690
1902653	secondary alcohol biosynthetic process	19 out of 1360 genes, 1.4%	29 out of 6473 background genes, 0.4%	0.00056	0	MVD:ERG2:ERG3:ERG28:ERG7:ERG20:ERG9:ERG24:ERG4:ERG6:IDI1:NCP1:ERG26:ERG11:CYB5:ERG5:ERG27:DAP1:ERG13	30447:7032:36187:6084:45337:1766:32443:9267:36170:10142:8299:16126:42710:44182:16104:44419:6696:71216:36196:36180:19287:35690
6696	ergosterol biosynthetic process	19 out of 1360 genes, 1.4%	29 out of 6473 background genes, 0.4%	0.00056	0	MVD:ERG2:ERG3:ERG28:ERG7:ERG20:ERG9:ERG24:ERG4:ERG6:IDI1:NCP1:ERG26:ERG11:CYB5:ERG5:ERG27:DAP1:ERG13	30447:7032:36187:6084:45337:1766:32443:9267:36170:10142:8299:16126:42710:44182:16104:44419:6696:71216:36196:36180:19287:35690
97	sulfur amino acid biosynthetic process	19 out of 1360 genes, 1.4%	29 out of 6473 background genes, 0.4%	0.00056	0	SNZ1:HOM6:C1_02970W_A:SAM4:C1_11610C_A:C2_00390C_A:MXR1:HOM2:MET1:ECM17:C2_10460C_A:MET13:MEU1:MET15:HOM3:C7_04210C_A:MET6:MET2:CYS3	6535:19343:19280:96:1990355:6537:46084:50667:9116:52553:19346:6520:42819:6555:52699:46498:9092:19509:9086:1904828:71269:19284:8615:42823:34599:103:9088:97:9058:19354:9090:34605:71266:1903257:19344:8652:35690
33554	cellular response to stress	216 out of 1360 genes, 15.9%	767 out of 6473 background genes, 11.8%	0.00065	0	TTR1:CMP1:CDC5:C1_01040W_A:FGR38:SHA3:C1_02390W_A:MGM101:ECM33:HFL1:MNS1:C1_03870C_A:HTA2:HHT21:SIT4:HAT1:PSF2:TRP99:PGA26:RAD10:C1_05830W_A:POL32:CCS1:C1_07260C_A:OLE1:EAF6:DOA1:RFA3:CLA4:FGR41:APN2:CDC48:C1_11120C_A:SMT3:TOS4:GIN1:PLD1:GAD1:CAS1:CDC54:MSH6:ACT1:MYO2:GND1:C1_14050C_A:FTR1:IML2:RSC8:C2_00350W_A:RFA1:SOD4:RFC5:MXR1:KAR2:ESC4:RAD7:POB3:RNR1:YIM1:C2_04490W_A:CDC7:CDC19:RFC1:CSM3:CDC…	2000601:32:32581:6261:32889:60258:33215:30447:31589:140889:43409:7004:6882:6116:33567:722:6325:19280:46177:30174:45899:71139:742:7107:1900101:16320:30968:32984:1905775:10520:45819:70843:10994:71444:6725:1903459:7029:76:32220:51229:6749:1990571:1900239:1902346:34975:6312:7155:31929:71470:30091:1902935:34198:706:6351:34504:31509:30466:10898:70716:45004:6228:43487:7266:10526:6267:6302:34517:31571:19…
6279	premeiotic DNA replication	12 out of 1360 genes, 0.9%	14 out of 6473 background genes, 0.2%	0.00087	0	CDC54:RFA1:CDC7:CDC46:MCM3:CDC47:POL1:HYS2:MUM2:MCM6:MCM2:POL2	6261:60258:7004:722:6325:30174:1905775:6312:31509:30466:45004:6267:6302:33314:723:6297:6303:6260:34080:1904968:33260:381:45184:31503:1904161:43137:7064:32508:6284:1903468:724:6265:16567:82:1902983:31573:1902977:1905263:1902981:61641:1903460:6268:1902975:32079:80009:6974:1905342:6279:30491:6281:1905776:727:42276:2000221:10833:51321:731:1902969:35822:140529:6270:6468:60903:6368:31048:6278:45739:627…
43413	macromolecule glycosylation	37 out of 1360 genes, 2.7%	81 out of 6473 background genes, 1.3%	0.00103	0	CWH8:C1_03600W_A:ALG9:DPM1:WBP1:STT3:C2_05050C_A:PMT4:SPF1:ALG7:PMI1:C2_10200W_A:MNT1:ALG8:GFA1:KRE5:DIE2:OST1:GDA1:PMT2:BMT1:SRB1:DPM3:BFR1:PMT6:CWH41:C5_04330W_A:C5_05020C_A:C5_05040W_A:DPM2:ALG11:PMT1:BMT3:ALG5:UGP1:MNT4:PMT5	32:44650:30447:31589:1900101:45048:9060:5978:36187:6031:6011:6042:5992:45861:36178:51701:6486:7160:36244:9311:9267:36170:30448:5975:6491:8298:6078:51278:98609:6488:6487:34221:31505:128:44845:6874:6490:9272:6057:71712:6038:44182:55092:8610:43710:70880:30682:18279:51321:6493:9298:6506:44419:43709:35269:70135:44011:32527:71216:30026:7088:36180:35268:70136:65003:35690
6486	protein glycosylation	37 out of 1360 genes, 2.7%	81 out of 6473 background genes, 1.3%	0.00103	0	CWH8:C1_03600W_A:ALG9:DPM1:WBP1:STT3:C2_05050C_A:PMT4:SPF1:ALG7:PMI1:C2_10200W_A:MNT1:ALG8:GFA1:KRE5:DIE2:OST1:GDA1:PMT2:BMT1:SRB1:DPM3:BFR1:PMT6:CWH41:C5_04330W_A:C5_05020C_A:C5_05040W_A:DPM2:ALG11:PMT1:BMT3:ALG5:UGP1:MNT4:PMT5	32:44650:30447:31589:1900101:45048:9060:5978:36187:6031:6011:6042:5992:45861:36178:51701:6486:7160:36244:9311:9267:36170:30448:5975:6491:8298:6078:51278:98609:6488:6487:34221:31505:128:44845:6874:6490:9272:6057:71712:6038:44182:55092:8610:43710:70880:30682:18279:51321:6493:9298:6506:44419:43709:35269:70135:44011:32527:71216:30026:7088:36180:35268:70136:65003:35690
35825	homologous recombination	29 out of 1360 genes, 2.1%	57 out of 6473 background genes, 0.9%	0.00109	0	CDC5:RAD10:RFA1:CDC7:RFA2:MSC7:RAD57:SGS1:RAD50:SMC3:POL1:C3_04740C_A:MLH1:C4_02700W_A:C4_06150C_A:MPH1:TOP2:MSH2:EXO1:PPR4:YBL053:MEC1:C6_00540W_A:C6_00770C_A:CTF5:RAD51:CR_04560C_A:CDC28:POL2	6261:60258:30447:7004:33567:722:6325:10520:45819:76:1990571:1902346:6312:706:34504:30466:10898:45004:6302:10570:51598:1905168:10571:33314:1903353:723:44010:90399:6297:2000220:110045:44180:51177:6303:9303:6260:1902845:77:45875:34080:1904968:45:32042:51447:32880:1904537:31031:45184:31503:6308:6277:1990139:43137:7533:7064:43007:43504:36178:51726:1902424:31536:32508:70129:45003:6284:70124:1903467:340…
9100	glycoprotein metabolic process	41 out of 1360 genes, 3.0%	94 out of 6473 background genes, 1.5%	0.00117	0	CWH8:C1_02310C_A:C1_03600W_A:MNS1:ALG9:DPM1:WBP1:STT3:C2_05050C_A:PMT4:SPF1:ALG7:PMI1:C2_10200W_A:MNT1:ALG8:GFA1:KRE5:DIE2:OST1:GDA1:PMT2:BMT1:SRB1:DPM3:BFR1:PMT6:CWH41:C5_04330W_A:C5_05020C_A:C5_05040W_A:DPM2:ALG11:PMT1:PDI1:BMT3:ALG5:UGP1:MNT4:PMT5:CR_10020C_A	32:44650:30447:31589:722:1900101:30968:45048:9060:723:30970:5978:36187:6031:6011:6042:6457:5992:45861:36178:51701:6486:71260:7160:36244:9311:9267:36170:30448:5975:6491:8298:6078:51278:98609:6488:6487:34221:31505:97466:128:44845:6874:6490:45944:9272:6057:71712:6038:44182:35977:55092:8610:36508:30433:43710:70880:30682:18279:51321:6493:9298:6506:44419:43709:1904382:35269:70135:44011:32527:71216:3002…
6753	nucleoside phosphate metabolic process	61 out of 1360 genes, 4.5%	162 out of 6473 background genes, 2.5%	0.00137	0	MVD:DUT1:ISN1:LSC1:PMM1:ACS2:ATP1:TKL1:C1_08490W_A:ENO1:ZWF1:ATP19:C1_13270W_A:OSM2:PDX1:GND1:C1_14310W_A:APT1:BNA31:RNR21:RNR1:GPM1:GNA1:CDC21:CDC19:AAH1:PMI1:GPD1:C2_10630W_A:ATP5:RKI1:RAD53:C3_06110C_A:HNT2:TDH3:TPI1:SRB1:ATP2:PDB1:GUT2:PDA1:UAP1:YNK1:GUK1:PGK1:C6_02030C_A:LAT1:NPT1:ATP17:ADE1:ATP3:CR_03020C_A:TAL1:UGP1:CR_05440W_A:VMA2:PGI1:SOL3:LSC2:ERG13:ATP16	32:32889:30447:55085:6116:43103:46177:6740:19358:34975:6071:31509:6190:6228:35863:6098:9263:33314:70887:5978:44180:6260:77:6011:45:42326:46084:9168:5992:15964:6106:1900439:51701:52553:6084:6168:6754:6486:6163:7160:15886:44409:42866:46704:9267:31573:62197:34276:36170:6569:10142:5975:6235:61621:9117:6099:15986:6078:46443:19674:71852:8299:31505:6072:6083:6146:9051:44209:1902600:42776:6048:7124:6189:…
9101	glycoprotein biosynthetic process	38 out of 1360 genes, 2.8%	85 out of 6473 background genes, 1.3%	0.00143	0	CWH8:C1_02310C_A:C1_03600W_A:ALG9:DPM1:WBP1:STT3:C2_05050C_A:PMT4:SPF1:ALG7:PMI1:C2_10200W_A:MNT1:ALG8:GFA1:KRE5:DIE2:OST1:GDA1:PMT2:BMT1:SRB1:DPM3:BFR1:PMT6:CWH41:C5_04330W_A:C5_05020C_A:C5_05040W_A:DPM2:ALG11:PMT1:BMT3:ALG5:UGP1:MNT4:PMT5	32:44650:30447:31589:722:1900101:45048:9060:723:5978:36187:6031:6011:6042:5992:45861:36178:51701:6486:7160:36244:9311:9267:36170:30448:5975:6491:8298:6078:51278:98609:6488:6487:34221:31505:128:44845:6874:6490:45944:9272:6057:71712:6038:44182:55092:8610:43710:70880:30682:18279:51321:6493:9298:6506:44419:43709:35269:70135:44011:32527:71216:30026:7088:36180:35268:70136:65003:35690
70085	glycosylation	37 out of 1360 genes, 2.7%	82 out of 6473 background genes, 1.3%	0.00151	0	CWH8:C1_03600W_A:ALG9:DPM1:WBP1:STT3:C2_05050C_A:PMT4:SPF1:ALG7:PMI1:C2_10200W_A:MNT1:ALG8:GFA1:KRE5:DIE2:OST1:GDA1:PMT2:BMT1:SRB1:DPM3:BFR1:PMT6:CWH41:C5_04330W_A:C5_05020C_A:C5_05040W_A:DPM2:ALG11:PMT1:BMT3:ALG5:UGP1:MNT4:PMT5	32:44650:30447:31589:1900101:45048:9060:5978:36187:6031:6011:6042:5992:45861:36178:51701:6486:7160:36244:9311:9267:36170:30448:5975:6491:8298:6078:51278:98609:6488:6487:34221:31505:128:44845:6874:6490:9272:6057:71712:6038:44182:55092:8610:43710:70880:30682:18279:51321:6493:9298:6506:44419:43709:35269:70135:44011:32527:71216:30026:7088:36180:35268:70136:65003:35690
8610	lipid biosynthetic process	62 out of 1360 genes, 4.6%	166 out of 6473 background genes, 2.6%	0.00155	0	MVD:C1_00100C_A:ERG2:CWH8:C1_04280C_A:ERG3:RHD1:DPM1:OLE1:MTS1:PLD1:MCD4:FAD3:MUQ1:ERG28:ERG7:SMP3:FEN12:ACP12:ERG20:GWT1:ERG9:ERG24:ETR1:ERG4:AYR1:ERG6:FAS2:CEM1:OPI3:HSX11:GPI14:IDI1:LAB5:C4_02420C_A:NCP1:C4_04180C_A:SCS7:ERG26:YDC1:C4_07200C_A:FAS1:SEC14:ERG11:SAH1:C5_05040W_A:FET3:HAL22:CYB5:ACB1:ERG5:CR_00570W_A:ACC1:LAG1:ERG27:CWH43:DAP1:ISC1:KSR1:CR_08430W_A:CR_08640C_A:ERG13	33215:30447:6657:6673:6505:6679:6276:6790:9060:70887:6672:6688:7032:36187:6873:30437:1:7009:6641:46513:36178:6084:45337:6612:48194:1766:36244:32443:9249:9267:6644:48193:6606:36170:101026:10142:30448:46854:71852:6629:6744:8299:9107:6488:6487:6656:6892:31505:31321:43001:19915:34755:6826:1900535:1410:2001246:6281:46488:16126:42710:9272:15914:15867:16226:31322:44182:19367:8610:16104:103:18279:6666:55…
32787	monocarboxylic acid metabolic process	51 out of 1360 genes, 3.8%	128 out of 6473 background genes, 2.0%	0.00158	0	GLO1:C1_00510W_A:TSC13:GOR1:ACS2:OLE1:ENO1:FTH1:FAD3:PDX1:GND1:BNA31:FEN12:GPM1:UGA11:ACP12:CDC19:SPE3:GLO2:ETR1:FAS2:CEM1:TDH3:DLD2:TPI1:C4_02040W_A:LAB5:PYC2:PDB1:SCS7:PDA1:FAS1:HST3:ACH1:FET3:PGK1:PEX7:MAE1:C6_03620C_A:PAD1:LEU2:ACB1:LAT1:ACC1:CR_00710C_A:BIO2:VHT1:MCT1:PGI1:LPD1:IAH1	32889:33215:30447:55085:46177:6595:6673:6749:6564:1900239:31509:6098:9060:19243:6631:9448:1:6097:33494:6693:36178:51701:52553:6520:7160:36244:15886:9249:44409:1905136:42866:9267:46208:6606:34276:36170:101026:61621:71852:6629:1903457:9107:6892:6083:9051:16560:1900429:46459:42743:1905135:98781:7124:34755:6826:9098:6108:72593:1900535:6974:6006:1410:6574:6546:8295:16226:6090:44182:19367:9299:8610:345…
140014	mitotic nuclear division	35 out of 1360 genes, 2.6%	76 out of 6473 background genes, 1.2%	0.00165	0	TUB2:CDC5:ESP1:SEP7:TEM1:HHT21:C1_11250W_A:GIN4:PDS5:SMC2:SGS1:CSE4:HTA1:FAS2:DYN1:KIP3:C3_07110W_A:C3_07770C_A:C4_05340W_A:TUB4:TOP2:EIP1:VPS4:CAC2:CDC14:C6_02190C_A:ACC1:SPC98:SMC1:CDC10:CDC28:KIP1:HHT2:TUB1:MCD1	60258:45324:30447:48311:722:6325:60236:742:10520:45819:226:71285:51229:1990571:7019:1900239:917:6033:71470:61163:1900190:51306:706:34504:10898:6302:10570:70783:1905168:10571:743:9060:43935:1901970:1903353:723:90399:44010:31578:32888:2000220:110045:44180:44878:6303:70058:9303:6260:87:1902845:34501:45875:30437:35308:7033:70550:51447:32880:1904537:1902846:31031:30989:98863:1990139:22:7064:36178:7046…
45005	DNA-templated DNA replication maintenance of fidelity	19 out of 1360 genes, 1.4%	31 out of 6473 background genes, 0.5%	0.00255	0	SMT3:GIN1:MSH6:CSM3:RAD50:C3_05010C_A:MPH1:MSH2:YBL053:CAC2:DUN1:DNA2:C6_00540W_A:RNH35:POL3:CR_00060C_A:RAD51:POL2:DPB2	6261:30447:33567:722:6325:10520:1903459:76:1900239:1902346:6312:706:1900190:31509:30466:70716:45004:6302:10570:33314:723:6297:6303:6260:77:34080:1990516:6308:1904161:45005:7533:43137:7064:43504:32508:45003:6284:6401:34087:724:6265:6301:33554:708:710:1902983:1990918:6298:31573:30448:50821:1903460:36297:725:1900429:709:6335:42262:1902975:16925:7535:60543:6974:120290:6279:730:30491:72429:97552:6281:…
6790	sulfur compound metabolic process	44 out of 1360 genes, 3.2%	107 out of 6473 background genes, 1.7%	0.00331	0	MVD:TTR1:GLO1:LSC1:SNZ1:HOM6:C1_02970W_A:ACS2:SAM4:SAM2:C1_11610C_A:PDX1:MET3:C2_00390C_A:MXR1:HOM2:MET1:HYU1:ACP12:ECM17:MET10:C2_10460C_A:MET13:MEU1:MET15:LAB5:PDB1:HOM3:MET16:PDA1:MET14:GLR1:SAH1:HAL22:LAT1:C7_04210C_A:MET6:BIO2:MET2:VHT1:LSC2:CYS3:CR_09010C_A:ERG13	6535:30447:55085:19343:19280:6749:96:70301:6790:1990355:19243:6537:46084:50667:6641:9116:52553:6084:45454:19346:6520:19379:42819:6555:52699:9249:46498:1905136:9267:36170:10142:9092:10134:6099:46854:36245:6556:8299:19509:9107:6656:6083:34440:19430:1905135:7124:9086:1904828:71269:19284:16126:8615:10731:16226:6090:42823:34599:6768:103:9088:97:6086:6085:9058:19354:44419:9090:19510:9102:34605:6696:712…
6312	mitotic recombination	20 out of 1360 genes, 1.5%	34 out of 6473 background genes, 0.5%	0.00335	0	C1_02310C_A:RAD10:RAD54:RFA1:RFA2:RAD57:SGS1:C3_01210C_A:C3_01310W_A:RAD50:POL1:C3_04740C_A:TOP2:MSH2:EXO1:YBL053:MEC1:RAD6:RAD51:CR_04560C_A	32:30447:7004:722:6325:10520:76:6312:706:31509:30466:6302:31571:10570:51598:33314:723:44010:90399:44180:6303:9303:6260:70987:71596:45:32042:40029:45184:6277:43137:7533:7064:43007:43504:36178:32508:6284:70914:724:36244:6265:43161:6301:16567:708:7076:710:1990918:9267:6298:1904514:31573:36170:51276:2000105:2000639:1902981:6997:36297:1900429:709:6268:1902975:278:90089:32079:85:120174:736:6974:120290:…
1902292	cell cycle DNA replication initiation	12 out of 1360 genes, 0.9%	15 out of 6473 background genes, 0.2%	0.00353	0	C1_07490C_A:CDC54:CDC7:MCM3:POL1:PRI2:C5_05350W_A:PSF3:PSF1:MCM2:POL2:DPB2	6261:60258:6325:1905775:31509:30466:45004:6267:6302:33314:6297:6303:6260:34080:1904968:33260:31503:45005:7064:32508:6284:1903468:82:1902983:31573:1902977:1905263:1902981:61641:1903460:6268:1902975:6974:1905342:6279:6281:16233:727:42276:6269:731:35822:140529:6270:6468:60903:31048:6278:45739:6271:7534:6272:1100
1902315	nuclear cell cycle DNA replication initiation	12 out of 1360 genes, 0.9%	15 out of 6473 background genes, 0.2%	0.00353	0	C1_07490C_A:CDC54:CDC7:MCM3:POL1:PRI2:C5_05350W_A:PSF3:PSF1:MCM2:POL2:DPB2	6261:60258:6325:1905775:31509:30466:45004:6267:6302:33314:6297:6303:6260:34080:1904968:33260:31503:45005:7064:32508:6284:1903468:82:1902983:31573:1902977:1905263:1902981:61641:1903460:6268:1902975:6974:1905342:6279:6281:16233:727:42276:6269:731:35822:140529:6270:6468:60903:31048:6278:45739:6271:7534:6272:1100
819	sister chromatid segregation	31 out of 1360 genes, 2.3%	66 out of 6473 background genes, 1.0%	0.00417	0	TUB2:CDC5:ESP1:HHT21:CDC48:C1_11250W_A:PDS5:SMC2:SGS1:CSE4:HTA1:DYN1:KIP3:C3_07110W_A:C3_07770C_A:C4_05340W_A:TUB4:TOP2:EIP1:CAC2:CDC14:C6_02190C_A:SHP1:SPC98:SMC1:CDC28:KIP1:HHT2:MPS1:TUB1:MCD1	60258:30447:48311:722:6325:60236:742:16320:32984:10520:45819:226:51229:1990571:7019:1900239:71470:1900190:51306:706:34504:10898:6302:34517:10570:1905168:10571:743:9060:43935:1901970:1903353:723:90399:31578:32888:2000220:110045:30970:44878:6303:70058:9303:6260:1902845:34501:45875:10636:45:30437:35308:70550:51447:32880:1904537:1902846:31031:30989:98863:1990139:22:7064:1900182:36178:70462:51726:1902…
16126	sterol biosynthetic process	19 out of 1360 genes, 1.4%	32 out of 6473 background genes, 0.5%	0.00505	0	MVD:ERG2:ERG3:ERG28:ERG7:ERG20:ERG9:ERG24:ERG4:ERG6:IDI1:NCP1:ERG26:ERG11:CYB5:ERG5:ERG27:DAP1:ERG13	30447:7032:36187:6084:45337:1766:32443:9267:36170:10142:8299:16126:42710:44182:16104:44419:6696:71216:36196:36180:19287:35690
6694	steroid biosynthetic process	19 out of 1360 genes, 1.4%	32 out of 6473 background genes, 0.5%	0.00505	0	MVD:ERG2:ERG3:ERG28:ERG7:ERG20:ERG9:ERG24:ERG4:ERG6:IDI1:NCP1:ERG26:ERG11:CYB5:ERG5:ERG27:DAP1:ERG13	30447:7032:36187:6084:45337:1766:32443:9267:36170:10142:8299:16126:42710:44182:16104:44419:6696:71216:36196:36180:19287:35690
9079	pyruvate family amino acid biosynthetic process	8 out of 1360 genes, 0.6%	8 out of 6473 background genes, 0.1%	0.00774	0	LEU4:BAT21:ILV1:LEU42:ILV2:ILV3:LEU2:LEU1	9097:9082:6097:9083:9081:9098:6567:19752:44419:9099:35690
6493	protein O-linked glycosylation	13 out of 1360 genes, 1.0%	18 out of 6473 background genes, 0.3%	0.00902	0	DPM1:PMT4:MNT1:GDA1:PMT2:BMT1:DPM3:BFR1:PMT6:C5_05020C_A:PMT1:BMT3:PMT5	32:30447:31589:1900101:45048:36187:45861:36178:51701:6486:7160:36244:9267:36170:8298:98609:6488:6487:31505:44845:9272:6057:71712:44182:43710:30682:18279:51321:6493:6506:44419:35269:70135:44011:32527:7088:70136:65003:35690
7010	cytoskeleton organization	66 out of 1360 genes, 4.9%	189 out of 6473 background genes, 2.9%	0.01055	0	TUB2:CDC5:SEP7:C1_02300W_A:TEM1:CDC12:CDC3:PFY1:CLA4:CDC48:C1_11250W_A:GIN4:ACT1:MYO2:HSK3:RHO3:SCP1:C2_06770W_A:RHO2:KIP2:C2_10670W_A:C3_00790W_A:MIH1:BZZ1:RDI1:DYN1:KIP3:C3_06610W_A:TPD3:C3_07110W_A:C3_07770C_A:HOF1:ASK1:ABP1:SPC34:TUB4:CDC11:COF1:SEC14:VPS1:MYO1:INT1:ARP1:CDC14:ARC18:ACF2:IQG1:CHS1:BNR1:CR_00870C_A:CR_01180W_A:SPC98:CR_02690W_A:MLC1:CR_03520C_A:CDC10:CDC28:DAD3:ARC40:KIP1:CR_0…	2000601:7010:51014:32889:30042:60258:30447:31589:48311:8608:7107:742:6657:16320:34497:32984:31030:45819:226:16043:1904541:32220:51229:1990571:7019:917:51987:6033:7155:71470:7023:61163:1902935:706:34504:10898:7266:34517:90529:1934:10570:23:70610:70783:9651:90338:1905168:10571:71963:743:1903353:32888:44010:31578:70887:2000220:110045:30970:30833:44180:44878:43087:6303:87:1902845:36187:34501:6031:458…
32508	DNA duplex unwinding	12 out of 1360 genes, 0.9%	16 out of 6473 background genes, 0.2%	0.01144	0	CDC54:C1_14050C_A:RFA1:CDC46:RFA2:MCM3:CDC47:SGS1:C3_05010C_A:C3_06630W_A:MCM6:MCM2	30447:7004:722:30174:1905775:10520:6312:706:31509:30466:6267:1901255:723:90399:32204:6303:6260:33260:45184:32508:70914:724:6265:6301:16567:31573:32202:51276:61641:36297:725:6268:42262:1902975:32079:6974:10947:6279:30491:6281:44818:44182:1905776:727:32075:1990426:10833:1902969:31860:6270:2000042:6368:729:44806:6271:7534:31507:7131:45910:6310:42275:6289:70:1990986:45132
6270	DNA replication initiation	21 out of 1360 genes, 1.5%	39 out of 6473 background genes, 0.6%	0.0129	0	C1_07260C_A:C1_07490C_A:CDC54:CDC7:CDC46:MCM3:C2_08380C_A:CDC47:RAD53:POL1:C3_06630W_A:PRI2:C5_05350W_A:PSF3:PSF1:MCM6:CR_03340C_A:MCM2:POL2:CDC45:DPB2	6261:60258:30447:6325:30174:1905775:76:31509:30466:45004:6267:6302:1934:33314:70887:6297:44180:6303:6260:77:34080:1904968:45:42326:33260:31503:45005:7533:7064:1900439:32508:6284:1903468:724:82:1902983:31573:62197:1902977:1905263:1902981:61641:1903460:725:6268:1902975:6974:1905342:71163:6279:6281:31333:16233:33315:727:42276:6269:731:1902969:35822:10506:140529:8104:6270:6468:60903:6368:31048:6278:3…
9078	pyruvate family amino acid metabolic process	9 out of 1360 genes, 0.7%	10 out of 6473 background genes, 0.2%	0.01315	0	LEU4:BAT21:ILV1:LEU42:ILV2:ILV3:LEU2:LEU1:LPD1	30447:9097:9082:6564:6097:9083:6520:42743:9081:9098:6574:6567:6546:6090:44182:19752:44419:71216:6552:36180:6103:9099:6550:35690
9092	homoserine metabolic process	10 out of 1360 genes, 0.7%	12 out of 6473 background genes, 0.2%	0.01467	0	HOM6:C2_00390C_A:HOM2:MET15:HOM3:THR1:MET6:MET2:CYS3:CR_09010C_A	6535:19343:19280:96:46084:52553:19346:6520:6555:9092:9086:1904828:71269:9088:9090:34605:71266:6566:19344:8652
6487	protein N-linked glycosylation	23 out of 1360 genes, 1.7%	45 out of 6473 background genes, 0.7%	0.01498	0	CWH8:C1_03600W_A:ALG9:DPM1:WBP1:STT3:C2_05050C_A:SPF1:ALG7:C2_10200W_A:MNT1:ALG8:GFA1:DIE2:OST1:GDA1:DPM3:CWH41:C5_04330W_A:C5_05020C_A:DPM2:ALG11:ALG5	44650:30447:9060:36187:6031:6042:36178:6486:7160:36244:9311:30448:6491:51278:98609:6488:6487:34221:31505:128:44845:6874:6490:9272:6057:6038:44182:55092:8610:43710:70880:30682:18279:6493:6506:44419:43709:35269:44011:30026:35268:65003:35690
44272	sulfur compound biosynthetic process	28 out of 1360 genes, 2.1%	60 out of 6473 background genes, 0.9%	0.01522	0	SNZ1:HOM6:C1_02970W_A:ACS2:SAM4:SAM2:C1_11610C_A:PDX1:C2_00390C_A:MXR1:HOM2:MET1:ACP12:ECM17:C2_10460C_A:MET13:MEU1:MET15:LAB5:PDB1:HOM3:PDA1:LAT1:C7_04210C_A:MET6:BIO2:MET2:CYS3	6535:30447:19343:19280:96:1990355:6537:46084:50667:9116:52553:19346:6520:42819:6555:52699:9249:46498:9092:6556:19509:9107:6083:7124:9086:1904828:71269:19284:8615:16226:6090:42823:34599:103:9088:97:6086:6085:9058:19354:9090:9102:34605:71266:1903257:44011:19427:19344:8652:35690:6633
70	mitotic sister chromatid segregation	28 out of 1360 genes, 2.1%	60 out of 6473 background genes, 0.9%	0.01522	0	TUB2:CDC5:ESP1:HHT21:C1_11250W_A:PDS5:SMC2:SGS1:CSE4:HTA1:DYN1:KIP3:C3_07110W_A:C3_07770C_A:C4_05340W_A:TUB4:TOP2:EIP1:CAC2:CDC14:C6_02190C_A:SPC98:SMC1:CDC28:KIP1:HHT2:TUB1:MCD1	60258:30447:48311:722:6325:60236:742:10520:45819:226:51229:1990571:7019:1900239:71470:1900190:51306:706:34504:10898:6302:10570:1905168:10571:743:9060:43935:1901970:1903353:723:90399:31578:32888:2000220:110045:44878:6303:70058:9303:6260:1902845:34501:45875:30437:35308:70550:51447:32880:1904537:1902846:31031:30989:98863:1990139:22:7064:36178:70462:51726:1902424:31536:32508:2000786:7052:1902440:1903…
97435	supramolecular fiber organization	27 out of 1360 genes, 2.0%	57 out of 6473 background genes, 0.9%	0.01561	0	TUB2:PFY1:C1_11250W_A:MYO2:SCP1:C2_06770W_A:KIP2:BZZ1:RDI1:KIP3:C3_07110W_A:C3_07770C_A:HOF1:PGA59:TUB4:COF1:VPS1:ARC18:IQG1:SPC98:CR_02690W_A:CR_03520C_A:ARC40:KIP1:TPM2:ARP2:TUB1	2000601:51014:32889:30042:30447:48311:7107:742:34497:226:32220:7019:7023:7266:9651:90338:71963:743:32888:31578:70887:30833:43087:36187:45:6457:61171:36168:1:30989:98863:30041:1902404:22:30866:7064:36178:70462:1904601:51701:31536:51016:7052:1902440:30476:1903471:30010:71520:36244:31671:35372:30473:51017:31115:30836:6904:1903087:52032:9267:7031:36170:32466:30448:72583:45144:46907:6997:8154:7017:450…
731	DNA synthesis involved in DNA repair	14 out of 1360 genes, 1.0%	21 out of 6473 background genes, 0.3%	0.01651	0	HFL1:POL32:C2_00350W_A:C2_09480W_A:C3_01310W_A:POL1:POL30:HYS2:RAD18:POL3:RAD6:OGG1:POL2:DPB2	6261:30447:7004:722:6325:10994:1903459:6312:31509:30466:45004:6302:31571:10570:33314:6297:6303:6260:70987:71596:34080:33260:40029:6277:1904161:45005:43137:7064:6284:34087:70914:724:43161:6301:710:1902983:6298:6285:31573:6513:2000639:1902981:6275:1903460:36297:1902975:278:90089:120174:6974:62125:6279:6281:727:6511:6273:42276:6366:6353:30433:35753:731:35822:140529:71629:51054:6270:6355:31048:6278:6…
72521	purine-containing compound metabolic process	51 out of 1360 genes, 3.8%	137 out of 6473 background genes, 2.1%	0.01658	0	MVD:DUT1:ISN1:LSC1:ACS2:ATP1:TKL1:SAM4:C1_08490W_A:ENO1:ZWF1:ATP19:C1_13270W_A:PDX1:GND1:APT1:BNA31:GPM1:CDC19:SER1:AAH1:GPD1:C2_10630W_A:ATP5:RKI1:C3_06110C_A:TDH3:TPI1:ATP2:PDB1:GUT2:PDA1:YNK1:GUK1:SAH1:PGK1:LAT1:NPT1:ATP17:ADE1:ATP3:MET6:TAL1:CR_05440W_A:VMA2:PGI1:SOL3:LSC2:MIS11:ERG13:ATP16	32889:30447:55085:6116:43103:19280:46177:9113:6740:19358:6564:6071:31509:6190:6228:35863:6098:6260:46084:9168:50667:6641:6106:51701:52553:6084:6168:6754:6163:6555:7160:15886:44409:46498:42866:9267:34276:36170:6569:10142:5975:61621:9117:6099:15986:19674:71852:8299:6656:6072:6083:6146:9051:44209:1902600:42776:7124:9086:6189:6874:425:72593:6974:6006:19284:9435:16126:8615:9052:6546:46034:46081:6090:6…
16128	phytosteroid metabolic process	19 out of 1360 genes, 1.4%	34 out of 6473 background genes, 0.5%	0.01745	0	MVD:ERG2:ERG3:ERG28:ERG7:ERG20:ERG9:ERG24:ERG4:ERG6:IDI1:NCP1:ERG26:ERG11:CYB5:ERG5:ERG27:DAP1:ERG13	30447:7032:36187:6084:45337:1766:32443:9267:36170:10142:8299:16126:42710:44182:16104:44419:6696:71216:36196:36180:19287:35690
8204	ergosterol metabolic process	19 out of 1360 genes, 1.4%	34 out of 6473 background genes, 0.5%	0.01745	0	MVD:ERG2:ERG3:ERG28:ERG7:ERG20:ERG9:ERG24:ERG4:ERG6:IDI1:NCP1:ERG26:ERG11:CYB5:ERG5:ERG27:DAP1:ERG13	30447:7032:36187:6084:45337:1766:32443:9267:36170:10142:8299:16126:42710:44182:16104:44419:6696:71216:36196:36180:19287:35690
75	cell cycle checkpoint signaling	36 out of 1360 genes, 2.6%	86 out of 6473 background genes, 1.3%	0.01804	0	BFA1:TEM1:SWE1:C1_11250W_A:GIN4:GIN1:AMN1:CDC7:CSM3:C2_08380C_A:SGS1:RAD50:RAD53:HTA1:TSA1:TPD3:C4_02700W_A:EXO1:YBL053:HSL1:ARP1:MEC1:DUN1:DNA2:C6_00540W_A:CDC14:CDC20:C6_02190C_A:RFC2:RAD6:CR_03340C_A:PPH3:CDC28:POL2:CDC45:MPS1	6261:60258:30447:722:6325:742:32984:31030:10520:45819:76:51229:7019:71470:1902935:706:34504:2001042:31509:30466:10898:45004:6302:10697:31571:1934:10570:51598:70301:1905168:10571:33314:743:723:90399:44010:31578:70887:6297:110045:44180:44878:6303:6260:87:1902845:77:70987:71596:34501:45875:34080:1904968:45:42326:30437:6457:51447:32880:1904537:40029:1902846:31031:30989:31503:6308:1990139:2001034:6150…
1903046	meiotic cell cycle process	63 out of 1360 genes, 4.6%	183 out of 6473 background genes, 2.8%	0.02908	0	CDC5:RAD10:C1_11250W_A:PLD1:C1_11860W_A:CDC54:MSH6:ACT1:RFA1:VPS54:CHS5:CDC7:CSM3:CDC46:RFA2:MCM3:MSC7:PDS5:RAD57:CDC47:PMS1:SSO2:SGS1:RAD50:SMC3:RAD53:HTA1:POL1:C3_04740C_A:KIP3:TPD3:C3_07110W_A:MLH1:POL30:C4_02700W_A:C4_06150C_A:MPH1:TOP2:MSH2:SEC14:EXO1:PPR4:MEC1:HYS2:MUM2:DNA2:C6_00540W_A:CDC14:C6_00770C_A:CTF5:C6_02190C_A:RAD6:SHP1:MCM6:RAD51:PPH3:MCM2:CDC10:CDC28:POL2:ARP2:MPS1:TUB1	6261:60258:30447:7004:48311:33567:722:6325:30174:742:6657:90156:1905775:31030:10520:45819:1903459:76:51229:1990571:7019:1902346:6033:6312:71470:706:34504:31509:30466:10898:45004:43577:6267:6302:31571:10570:51598:70783:1905168:10571:33314:743:1903353:723:44010:32888:90399:31578:70887:6297:2000220:110045:44180:44878:51177:6303:9303:6260:1902845:77:70987:71596:34501:45875:34080:1904968:45:42326:3043…
19637	organophosphate metabolic process	94 out of 1360 genes, 6.9%	302 out of 6473 background genes, 4.7%	0.03251	0	MVD:C1_00100C_A:DUT1:ISN1:LSC1:PMM1:SNZ1:SNO1:C1_04280C_A:ACS2:ATP1:DPM1:TKL1:C1_08490W_A:ENO1:ZWF1:SAC1:SFH5:PLD1:MCD4:ATP19:C1_13270W_A:OSM2:PDX1:GND1:C1_14310W_A:MUQ1:APT1:BNA31:RNR21:SMP3:RNR1:GPM1:GNA1:ERG20:CDC21:CDC19:GWT1:AAH1:C2_07140W_A:C2_07420W_A:PMI1:GPD1:C2_10630W_A:ATP5:AYR1:RKI1:RAD53:C3_06110C_A:HNT2:OPI3:TDH3:YSA1:TPI1:SRB1:ATP2:GPI14:IDI1:C4_02420C_A:PDB1:C4_04180C_A:SCS7:GUT2:…	32:32889:6535:30447:55085:6116:43103:48015:46177:43066:6657:6740:6673:97576:19358:34975:6071:6505:31509:6190:6228:35863:6098:9263:6276:6790:33314:70887:5978:44180:44001:6260:77:6873:6011:45:42326:30437:46084:9168:5992:6641:15964:6106:1900439:51701:52553:6084:45337:71280:6168:6754:6486:6163:6612:42819:48194:7160:15886:44409:42866:46704:9267:6644:48193:31573:62197:34276:36170:6569:10142:30448:5975:…
61982	meiosis I cell cycle process	33 out of 1360 genes, 2.4%	78 out of 6473 background genes, 1.2%	0.03253	0	CDC5:RAD10:C1_11250W_A:C1_11860W_A:MSH6:RFA1:CDC7:RFA2:MSC7:PDS5:RAD57:PMS1:RAD50:SMC3:HTA1:C3_04740C_A:TPD3:MLH1:POL30:C4_02700W_A:C4_06150C_A:MPH1:TOP2:MSH2:PPR4:MEC1:C6_00540W_A:C6_00770C_A:CTF5:RAD6:RAD51:CDC28:TUB1	60258:30447:7004:48311:33567:722:6325:742:31030:10520:45819:1903459:1990571:7019:1902346:6312:706:34504:31509:30466:10898:43577:6302:31571:10570:51598:1905168:10571:33314:743:1903353:723:44010:31578:2000220:110045:44180:51177:6303:9303:6260:1902845:77:70987:71596:45875:1904968:45:51447:32880:1904537:40029:31031:30989:45184:31503:98863:6308:6277:1990139:61509:7533:7064:43007:43504:36178:51726:1902…
72524	pyridine-containing compound metabolic process	28 out of 1360 genes, 2.1%	62 out of 6473 background genes, 1.0%	0.033	0	ISN1:SNZ1:SNO1:C1_07510W_A:TKL1:C1_08490W_A:ENO1:ZWF1:C1_13270W_A:GND1:BNA31:GPM1:CDC19:GPD1:C2_10630W_A:RKI1:C3_06110C_A:TDH3:TPI1:GUT2:PGK1:C6_02030C_A:NPT1:TAL1:CR_05440W_A:PGI1:SOL3:CR_09100C_A	32889:6535:30447:6116:46177:43066:6740:19358:6071:31509:6190:6098:42821:51701:52553:42819:7160:15886:44409:42866:9267:34276:36170:6569:5975:61621:9117:19674:71852:6072:9051:7124:72593:6006:42816:9435:9052:8615:6090:42823:34599:42542:19677:6879:30433:36001:6915:36164:1403:183:6096:61688:34356:6114:34354:6741:44406:46168:1901135:71592:46496:9166:71216:16558:6094:36180:71590:6973
7059	chromosome segregation	46 out of 1360 genes, 3.4%	123 out of 6473 background genes, 1.9%	0.03988	0	TUB2:CDC5:ESP1:HHT21:CDC48:C1_11250W_A:C1_11860W_A:HSK3:C2_01730W_A:CDC7:CSM3:PDS5:SMC2:SGS1:MIH1:CSE4:RAD50:SMC3:HTA1:DYN1:KIP3:TPD3:C3_07110W_A:C3_07770C_A:ASK1:SPC34:C4_05340W_A:TUB4:C4_06150C_A:TOP2:EIP1:CAC2:CDC14:C6_02190C_A:SHP1:SPC98:SMC5:SMC1:CR_05840W_A:CDC28:DAD3:KIP1:HHT2:MPS1:TUB1:MCD1	60258:30447:48311:722:6325:60236:8608:71139:742:16320:32984:31030:10520:45819:226:76:51229:1990571:7019:1900239:51987:71470:1900190:51306:706:34504:31509:30466:10898:43577:6302:34517:10570:1905168:10571:33314:743:9060:43935:1901970:1903353:723:90399:31578:32888:2000220:110045:30970:44878:51177:6303:70058:9303:6260:1902845:34501:45875:1904968:10636:45:30437:35308:70550:51447:32880:1904537:1902846:…
10499	proteasomal ubiquitin-independent protein catabolic process	11 out of 1360 genes, 0.8%	15 out of 6473 background genes, 0.2%	0.04137	0.0002	PRE2:SCL1:PRE9:PRE3:PRE7:PRE10:PUP3:PRE5:PUP2:PRE8:PUP1	80129:43161:6511:10499
7093	mitotic cell cycle checkpoint signaling	30 out of 1360 genes, 2.2%	69 out of 6473 background genes, 1.1%	0.04153	0.0002	BFA1:TEM1:SWE1:C1_11250W_A:GIN4:GIN1:AMN1:CDC7:C2_08380C_A:SGS1:RAD50:RAD53:HTA1:TPD3:EXO1:HSL1:ARP1:MEC1:DNA2:C6_00540W_A:CDC14:CDC20:C6_02190C_A:RFC2:RAD6:CR_03340C_A:CDC28:POL2:CDC45:MPS1	6261:60258:30447:722:6325:742:32984:31030:10520:45819:76:51229:7019:71470:1902935:706:34504:2001042:31509:30466:10898:45004:6302:10697:31571:1934:10570:51598:1905168:10571:33314:743:723:90399:44010:31578:70887:6297:110045:44180:44878:6303:6260:87:1902845:77:70987:71596:34501:45875:34080:1904968:45:42326:30437:51447:32880:1904537:40029:1902846:31031:30989:31503:6308:1990139:61509:7533:7064:1900439…
140013	meiotic nuclear division	32 out of 1360 genes, 2.4%	76 out of 6473 background genes, 1.2%	0.04907	0.0002	CDC5:C1_11250W_A:C1_11860W_A:RFA1:CDC7:CSM3:RFA2:MSC7:PDS5:RAD57:SGS1:RAD50:SMC3:HTA1:C3_04740C_A:KIP3:TPD3:C3_07110W_A:MLH1:C4_02700W_A:C4_06150C_A:MPH1:TOP2:PPR4:MEC1:C6_00540W_A:CDC14:C6_00770C_A:CTF5:RAD51:CDC28:TUB1	60258:30447:7004:48311:33567:722:6325:742:31030:10520:45819:76:51229:1990571:7019:1902346:6312:71470:706:34504:31509:30466:10898:43577:6302:10570:51598:1905168:10571:33314:743:1903353:723:44010:32888:90399:31578:2000220:110045:44180:44878:51177:6303:9303:6260:1902845:77:34501:45875:1904968:45:51447:32880:1904537:1902846:31031:30989:45184:31503:98863:6308:1990139:61509:7533:7064:43007:43504:36178:…
6544	glycine metabolic process	10 out of 1360 genes, 0.7%	13 out of 6473 background genes, 0.2%	0.05156	0.0002	GCV2:GLY1:GCV1:SHM2:HBR2:DFR1:CR_04880W_A:MIS11:LPD1:FDH3	30447:9113:45329:6564:19265:46654:45454:6520:46294:19264:947:19464:42743:33859:6574:6567:6546:6090:44182:34599:6730:9257:6069:6139:46452:44419:35999:6544:71216:46656:6552:36180:6545:6103:6550
70914	UV-damage excision repair	10 out of 1360 genes, 0.7%	13 out of 6473 background genes, 0.2%	0.05156	0.0002	C1_14050C_A:RFC5:RFC1:POL30:RFC3:HYS2:RFC2:POL3:CR_04560C_A:RFC4	1903459:76:31509:30466:45004:1901255:33314:32204:6303:6260:70987:32042:1904161:45005:43137:7064:32508:6284:34087:70914:6301:710:6298:32202:6275:36297:7062:278:6279:6281:6273:42276:32075:35753:51054:6278:6271:7534:42275:6289:6272
31032	actomyosin structure organization	13 out of 1360 genes, 1.0%	20 out of 6473 background genes, 0.3%	0.05325	0.0004	SEP7:CDC12:PFY1:ACT1:HOF1:COF1:MYO1:CDC14:IQG1:CHS1:CR_01180W_A:MLC1:TPM2	51014:30042:30447:32220:51229:917:71470:61163:90529:1934:90338:70887:44878:43087:34501:6031:61171:1902846:31031:30041:1902404:1990274:31536:2000786:90561:51016:1902440:30476:1903471:30010:1766:71520:31671:51017:7059:82:140013:140429:10458:1901891:920:30448:72583:46907:36267:16479:8154:6903:72741:43001:1903479:278:7124:10508:1904600:7096:32467:6974:1903490:921:6281:11:10972:6038:1903501:97753:280:…
31297	replication fork processing	13 out of 1360 genes, 1.0%	20 out of 6473 background genes, 0.3%	0.05325	0.0004	SMT3:GIN1:CSM3:RAD50:C3_05010C_A:MPH1:YBL053:CAC2:DUN1:DNA2:C6_00540W_A:CR_00060C_A:RAD51	6261:30447:33567:722:10520:76:1900239:1902346:6312:706:1900190:31509:30466:6302:10570:33314:723:6303:6260:77:6308:7533:7064:43504:32508:45003:6284:34087:724:6265:6301:33554:708:1990918:31573:30448:50821:36297:725:1900429:709:6335:42262:16925:7535:60543:6974:120290:730:30491:72429:97552:6281:44182:727:6273:732:42148:34599:71932:35753:1990426:1903461:51321:97046:36298:6468:43111:34605:2000042:36166…
44837	actomyosin contractile ring organization	13 out of 1360 genes, 1.0%	20 out of 6473 background genes, 0.3%	0.05325	0.0004	SEP7:CDC12:PFY1:ACT1:HOF1:COF1:MYO1:CDC14:IQG1:CHS1:CR_01180W_A:MLC1:TPM2	51014:30042:30447:32220:51229:917:71470:61163:90529:1934:90338:70887:44878:43087:34501:6031:61171:1902846:31031:30041:1902404:1990274:31536:2000786:90561:51016:1902440:30476:1903471:30010:1766:71520:31671:51017:7059:82:140013:140429:10458:1901891:920:30448:72583:46907:36267:16479:8154:6903:72741:43001:1903479:278:7124:10508:1904600:7096:32467:6974:1903490:921:6281:11:10972:6038:1903501:97753:280:…
6272	leading strand elongation	8 out of 1360 genes, 0.6%	9 out of 6473 background genes, 0.1%	0.05677	0.0004	HFL1:RFC5:RFC1:POL30:RFC3:RFC2:POL2:RFC4	6261:6325:1903459:76:31509:30466:45004:6302:10570:33314:6297:6303:6260:70987:34080:7064:6284:34087:70914:6301:710:1902983:6298:31573:6275:1903460:7062:1902975:278:62125:6279:6281:6273:42276:35753:35822:140529:51054:31048:6271:6289:6272:35690
170041	non-proteinogenic amino acid metabolic process	16 out of 1360 genes, 1.2%	28 out of 6473 background genes, 0.4%	0.06275	0.0004	ARG2:SAM4:C2_00390C_A:UGA11:MET15:DAO2:ARG8:IFG3:SAH1:HPA2:ARG3:ECM42:ARG4:MET6:CYS3:CR_09010C_A	6535:19343:19280:1902114:46416:9448:42450:6526:6473:46084:50667:6641:52553:19346:6520:6555:46498:6525:6656:6592:9086:46436:1904828:71269:19284:70458:19510:34605:71266:19344
6555	methionine metabolic process	14 out of 1360 genes, 1.0%	23 out of 6473 background genes, 0.4%	0.0756	0.0004	HOM6:SAM4:SAM2:C2_00390C_A:MXR1:HOM2:MET1:C2_10460C_A:MET13:MEU1:MET15:HOM3:MET6:MET2	6535:19280:96:1990355:6537:46084:50667:9116:52553:19346:6520:6555:46498:9092:6556:19509:9086:71269:19284:34599:103:9088:19354:9090:34605:71266:8652:35690
44818	mitotic G2/M transition checkpoint	12 out of 1360 genes, 0.9%	18 out of 6473 background genes, 0.3%	0.07631	0.0004	CDC7:C2_08380C_A:SGS1:RAD53:HTA1:EXO1:MEC1:DNA2:C6_00540W_A:RFC2:CR_03340C_A:POL2	6261:60258:30447:722:6325:10520:76:706:45004:6302:1934:51598:33314:723:44010:90399:70887:6297:44180:6303:6260:77:34080:1904968:45:42326:31503:6308:7533:7064:1900439:32508:6284:70914:1903468:724:6265:82:7076:1902983:6298:1904514:31573:62197:1902977:51276:2000105:1905263:1903460:725:6268:7062:1902975:6974:1905342:10947:71163:6279:72429:6281:31333:44818:70198:33315:44182:727:6273:42276:71932:1903461…
6303	double-strand break repair via nonhomologous end joining	12 out of 1360 genes, 0.9%	18 out of 6473 background genes, 0.3%	0.07631	0.0004	DOA1:CAS1:RSC8:RAD50:C3_05010C_A:C4_00390W_A:DUN1:C6_02190C_A:POL3:CR_04560C_A:CDC28:POL2	6261:60258:30447:722:6325:10520:45819:1903459:706:34504:31509:30466:10898:45004:6302:34517:10570:1905168:10571:33314:723:31578:6297:6337:110045:6303:6260:1902845:77:45875:34080:32042:30437:51447:32880:31031:1904537:6369:1990139:1904161:45005:6357:75297:43137:7064:51726:1902424:31536:32508:6284:1903467:70914:45892:724:43161:6301:82:1902983:70898:1990918:7130:140429:1904514:31573:1905757:30448:1905…
51716	cellular response to stimulus	266 out of 1360 genes, 19.6%	1033 out of 6473 background genes, 16.0%	0.07689	0.0004	CTA2:BFA1:C1_00330C_A:TTR1:CMP1:NRM1:CDC5:C1_01040W_A:SOD2:FGR38:SHA3:C1_02390W_A:MGM101:C1_02760W_A:TEM1:ECM33:HFL1:MNS1:C1_03870C_A:C1_03990W_A:HTA2:HHT21:SIT4:HAT1:ERG3:PSF2:TRP99:PGA26:RAD10:C1_05830W_A:POL32:CCS1:C1_07260C_A:CAT8:OLE1:ENO1:EAF6:DOA1:RFA3:MTS1:SWE1:CLA4:FGR41:APN2:CDC48:C1_11120C_A:C1_11250W_A:SMT3:TOS4:GIN4:GIN1:PLD1:GAD1:CAS1:C1_11860W_A:CDC54:MSH6:ACT1:MYO2:GND1:DOA4:C1_14…	2000601:32:32581:7249:6261:32889:60258:45324:1900443:33215:30447:31589:140889:43409:7004:6882:6116:48015:33567:722:6642:6325:19280:46177:30174:45899:71139:7107:742:1900101:16320:30968:32984:1905775:31030:10520:45819:226:71285:70843:10994:71444:6725:1903459:7029:97576:76:32220:51229:6749:1990571:7019:6564:1900239:1902346:34975:6312:7155:70785:31929:71470:30091:1902935:34198:706:6351:34504:2001042:…
51321	meiotic cell cycle	65 out of 1360 genes, 4.8%	196 out of 6473 background genes, 3.0%	0.08201	0.0004	CDC5:RAD10:C1_11250W_A:PLD1:C1_11860W_A:CDC54:MSH6:ACT1:RFA1:VPS54:CHS5:CDC7:CSM3:CDC46:RFA2:MCM3:MSC7:PDS5:RAD57:CDC47:PMS1:SSO2:SGS1:RAD50:SMC3:RAD53:HTA1:POL1:C3_04740C_A:KIP3:TPD3:C3_07110W_A:MLH1:POL30:BFR1:C4_02700W_A:C4_06150C_A:MPH1:TOP2:MSH2:SEC14:EXO1:PPR4:MEC1:HYS2:MUM2:DNA2:C6_00540W_A:CDC14:C6_00770C_A:CTF5:C6_02190C_A:RAD6:SHP1:MCM6:RAD51:PPH3:MCM2:CDC10:CDC28:HHT2:POL2:ARP2:MPS1:TU…	6261:60258:30447:7004:48311:33567:722:6325:30174:742:6657:45048:90156:1905775:31030:10520:45819:1903459:76:51229:1990571:7019:1902346:6033:6312:71470:706:34504:31509:30466:10898:45004:43577:6267:6302:31571:10570:51598:70783:1905168:10571:33314:743:9060:43935:1903353:723:44010:32888:90399:31578:70887:6297:2000220:110045:44180:44878:51177:6303:9303:6260:1902845:77:70987:71596:34501:45875:34080:1904…
71897	DNA biosynthetic process	19 out of 1360 genes, 1.4%	37 out of 6473 background genes, 0.6%	0.0865	0.0004	HFL1:RAD10:POL32:C2_00350W_A:RFA1:RFA2:C2_09480W_A:C3_00830C_A:C3_01310W_A:POL1:C3_04740C_A:POL30:HYS2:RAD18:POL3:RAD6:OGG1:POL2:DPB2	6261:30447:7004:722:6325:10994:1903459:6312:31509:30466:45004:6302:31571:10570:33314:723:6297:6303:6260:70987:71596:34080:33260:40029:45184:6277:1904161:45005:43137:7533:7064:43007:6284:34087:70914:724:6265:43161:6301:16567:710:1902983:6298:6285:31573:6513:71897:2000639:1902981:6275:1903460:36297:6268:1902975:278:90089:32079:120174:736:6974:62125:6279:30491:6281:1905776:727:6511:6273:42276:6366:6…

## Sheet: 3. hgt17 vs WT upreg GO terms
GOID	GO_term	Cluster frequency	Background frequency	Corrected P-value	False discovery rate	Gene(s) annotated to the term	Directly Annotated GOID List
22613	ribonucleoprotein complex biogenesis	181 out of 1316 genes, 13.8%	379 out of 6473 background genes, 5.9%	5.18e-32	0	C1_01160C_A:C1_02450C_A:ARX1:RPP1:C1_04040C_A:C1_04120C_A:ERB1:NOP4:C1_04710C_A:RRP6:REI1:FAL1:SKY1:NOP6:C1_06760C_A:C1_07660W_A:C1_07950C_A:C1_07960W_A:DIP2:C1_09040C_A:CEF1:C1_09710C_A:C1_10620W_A:C1_10950C_A:C1_11000C_A:CSI2:C1_12350W_A:CHR1:C1_12680W_A:C1_12750C_A:DIM1:C1_14080W_A:MPP10:C2_00410C_A:SPT5:UTP22:C2_02540W_A:C2_02710C_A:MUD2:PRP3:C2_04120C_A:C2_04500W_A:C2_04570W_A:SNU114:C2_0470…	7010:398:6397:34473:9410:6376:60258:90414:44237:6270:2000370:45944:55:70507:30447:6913:27:2000786:1902775:34244:6281:120272:42274:463:45807:45454:395:2000765:45292:6338:80134:2000767:42254:6468:71038:30476:492:30541:6401:1905356:30950:30174:71040:294:16242:349:378:1990145:71528:350:1731:6607:10972:43144:35025:6450:34427:1902794:110155:71036:45892:2001209:43248:34463:321:2000200:17148:71027:30847:…
42254	ribosome biogenesis	154 out of 1316 genes, 11.7%	313 out of 6473 background genes, 4.8%	1.49e-28	0	C1_01160C_A:C1_02450C_A:ARX1:RPP1:C1_04040C_A:ERB1:NOP4:C1_04710C_A:RRP6:REI1:FAL1:NOP6:C1_06760C_A:C1_07660W_A:C1_07950C_A:C1_07960W_A:DIP2:C1_09040C_A:C1_09710C_A:C1_10620W_A:C1_10950C_A:C1_11000C_A:CSI2:C1_12350W_A:CHR1:C1_12680W_A:DIM1:C1_14080W_A:MPP10:C2_00410C_A:UTP22:C2_02540W_A:C2_02710C_A:C2_04120C_A:C2_04500W_A:C2_04570W_A:C2_04700C_A:MAK5:C2_05160C_A:C2_05750W_A:LAS1:MAK16:C2_06850W_A…	398:7010:6397:34473:9410:60258:90414:44237:6270:2000370:45944:55:70507:30447:6913:27:2000786:1902775:34244:6281:120272:42274:463:45807:45454:2000765:2000767:42254:6468:71038:30476:492:30541:6401:1905356:30950:30174:71040:294:16242:71528:6607:10972:43144:35025:34427:1902794:110155:71036:45892:43248:34463:321:2000200:17148:71027:30847:71035:90006:1902626:495:31929:110136:48254:973:106354:280:34476:…
6396	RNA processing	200 out of 1316 genes, 15.2%	468 out of 6473 background genes, 7.2%	2.39e-27	0	C1_01160C_A:C1_03370W_A:RPP1:SEN15:C1_04040C_A:C1_04120C_A:ERB1:NOP4:RPM2:RRP6:C1_05360C_A:FAL1:SKY1:C1_06760C_A:C1_07660W_A:C1_07950C_A:C1_07960W_A:IRE1:DIP2:C1_08890C_A:CEF1:C1_09710C_A:C1_09790C_A:C1_10620W_A:C1_10950C_A:C1_11000C_A:CSI2:C1_12350W_A:C1_12480W_A:C1_12570C_A:CHR1:C1_12630C_A:C1_12750C_A:DIM1:C1_14080W_A:MPP10:C2_00410C_A:SPT5:C2_01510C_A:C2_02150C_A:UTP22:C2_02540W_A:C2_02710C_A…	9410:1410:6376:60258:90414:44237:2000370:16074:45944:55:70507:30447:6281:463:395:45292:80134:71047:42254:492:30174:71040:378:30968:350:110155:2001209:16226:43248:71027:2130:140501:1902626:44182:389:46827:495:110136:6511:71470:48254:42780:42307:280:957:34476:6351:465:348:6386:6020:140018:35617:32784:30163:90234:6267:1990417:9452:154:10570:71042:388:36177:19988:2000234:2001208:6879:2143:9060:6282:1…
32774	RNA biosynthetic process	258 out of 1316 genes, 19.6%	674 out of 6473 background genes, 10.4%	4.99e-27	0	C1_01160C_A:STB5:ZCF24:C1_03370W_A:SUA71:RPP1:ELA1:SEN15:C1_04040C_A:C1_04120C_A:ERB1:NOP4:RPM2:RRP6:C1_05360C_A:FAL1:SKY1:C1_06760C_A:TAF145:C1_07280C_A:C1_07660W_A:C1_07950C_A:C1_07960W_A:IRE1:DIP2:C1_08890C_A:CEF1:C1_09710C_A:C1_09790C_A:C1_10120C_A:C1_10620W_A:TBP1:RPA190:C1_10950C_A:C1_11000C_A:CSI2:C1_12350W_A:C1_12480W_A:C1_12570C_A:CHR1:C1_12630C_A:C1_12750C_A:C1_12820C_A:TYE7:ROB1:DIM1:C…	7010:9410:1410:6376:60258:10688:90414:6361:44237:1178:2000370:16074:45944:1900443:55:70507:30447:45991:6281:463:60962:395:45292:722:16239:80134:6325:2000767:71047:42254:492:30950:30174:71040:378:30968:350:10972:110155:2001209:16226:43248:71027:2130:140501:6334:1902626:44182:389:46827:33121:33696:495:70785:31929:1080:110136:6511:71470:1113:48254:42780:42307:280:957:34476:465:6351:348:6366:31509:63…
6364	rRNA processing	121 out of 1316 genes, 9.2%	227 out of 6473 background genes, 3.5%	6.11e-26	0	C1_01160C_A:RPP1:C1_04040C_A:ERB1:NOP4:RRP6:FAL1:C1_06760C_A:C1_07660W_A:C1_07950C_A:C1_07960W_A:DIP2:C1_09710C_A:C1_10620W_A:C1_10950C_A:C1_11000C_A:CSI2:C1_12350W_A:CHR1:DIM1:C1_14080W_A:MPP10:C2_00410C_A:UTP22:C2_02540W_A:C2_02710C_A:C2_04120C_A:C2_04500W_A:C2_04570W_A:C2_04700C_A:MAK5:C2_05750W_A:LAS1:MAK16:C2_06850W_A:NOC4:RCL1:RRP8:UTP15:PES1:RRP15:BUD21:SOF1:BMS1:UTP20:C3_01560W_A:C3_02020…	9410:60258:90414:44237:55:70507:30447:463:42254:492:30174:71040:110155:43248:71027:1902626:495:110136:48254:280:34476:465:6386:30163:90234:6267:1990417:154:71042:2000234:460:6353:34462:32204:447:43628:44180:480:467:481:31118:6396:1522:34475:6369:6139:33621:71046:32956:70651:31126:122:464:45005:6409:44419:31124:6357:42790:472:493:398:6397:34473:6270:27:34244:42274:45454:6468:71038:30541:6401:294:7…
16072	rRNA metabolic process	135 out of 1316 genes, 10.3%	275 out of 6473 background genes, 4.2%	1.64e-24	0	C1_01160C_A:RPP1:C1_04040C_A:ERB1:NOP4:RRP6:FAL1:RTT101:C1_06760C_A:C1_07660W_A:C1_07950C_A:C1_07960W_A:DIP2:C1_09710C_A:C1_10620W_A:TBP1:RPA190:C1_10950C_A:C1_11000C_A:CSI2:C1_12350W_A:CHR1:DIM1:C1_14080W_A:MPP10:C2_00410C_A:UTP22:C2_02540W_A:C2_02630W_A:C2_02710C_A:C2_04120C_A:TBF1:C2_04500W_A:C2_04570W_A:C2_04700C_A:PZF1:MAK5:C2_05750W_A:LAS1:MAK16:FHL1:C2_06850W_A:RPA12:TOR1:NOC4:RCL1:RRP8:UT…	7010:9410:6974:60258:10688:90414:6361:44237:45944:55:70507:30447:463:60962:2000767:42254:492:30950:30174:71040:10972:110155:43248:71027:1902626:495:31929:110136:6511:48254:280:34476:465:6351:6386:30163:90234:6267:10526:1990417:154:71042:2000234:10507:1015:460:6353:32436:34462:110045:32204:447:43628:44180:480:9303:467:481:10833:1900087:31118:60963:6396:1522:34475:6369:6139:33621:71046:32956:70651:…
141187	nucleic acid biosynthetic process	261 out of 1316 genes, 19.8%	709 out of 6473 background genes, 11.0%	3.2e-24	0	C1_01160C_A:STB5:ZCF24:C1_03370W_A:SUA71:RPP1:ELA1:SEN15:C1_04040C_A:C1_04120C_A:ERB1:NOP4:RPM2:RRP6:C1_05360C_A:FAL1:SKY1:C1_06760C_A:TAF145:C1_07280C_A:C1_07660W_A:C1_07950C_A:C1_07960W_A:IRE1:DIP2:C1_08890C_A:CEF1:C1_09710C_A:C1_09790C_A:C1_10120C_A:C1_10620W_A:TBP1:RPA190:C1_10950C_A:C1_11000C_A:CSI2:C1_12350W_A:C1_12480W_A:C1_12570C_A:CHR1:C1_12630C_A:C1_12750C_A:C1_12820C_A:TYE7:ROB1:DIM1:C…	7010:9410:6974:1410:6376:60258:10688:90414:6361:44237:1178:2000370:16074:45944:1900443:55:70507:30447:45991:6281:463:7004:60962:395:45292:722:16239:80134:6325:2000767:71047:42254:492:30950:30174:71040:378:30968:350:10972:16233:110155:2001209:16226:43248:71027:2130:140501:6334:1902626:44182:389:46827:33121:33696:495:70785:31929:1080:110136:6511:71470:1113:42276:48254:42780:42307:280:957:34476:465:…
16070	RNA metabolic process	271 out of 1316 genes, 20.6%	795 out of 6473 background genes, 12.3%	2.55e-19	0	C1_01160C_A:STB5:ZCF24:C1_03370W_A:SUA71:RPP1:ELA1:SEN15:C1_04040C_A:C1_04120C_A:ERB1:NOP4:RPM2:RRP6:C1_05360C_A:FAL1:RTT101:SKY1:C1_06760C_A:TAF145:C1_07280C_A:C1_07660W_A:C1_07950C_A:C1_07960W_A:IRE1:DIP2:C1_08890C_A:CEF1:C1_09710C_A:C1_09790C_A:SKI3:C1_10120C_A:C1_10620W_A:TBP1:RPA190:C1_10950C_A:C1_11000C_A:CSI2:C1_12350W_A:C1_12480W_A:C1_12570C_A:CHR1:C1_12630C_A:C1_12750C_A:C1_12820C_A:TYE7…	7010:60261:9410:6974:1410:6376:60258:10688:90414:6361:44237:1178:2000370:16074:45944:1900443:55:70507:30447:1902775:45991:6281:463:7004:60962:395:45292:722:16239:80134:6325:2000767:71047:42254:492:30950:30174:71040:378:30968:350:10972:16233:110155:2001209:16226:43248:71027:2130:140501:6334:1902626:44182:389:46827:33121:33696:495:70785:31929:1080:110136:6511:71470:1113:70481:48254:42780:42307:280:…
34654	nucleobase-containing compound biosynthetic process	275 out of 1316 genes, 20.9%	811 out of 6473 background genes, 12.5%	2.79e-19	0	C1_01160C_A:STB5:ZCF24:GAL10:GAL7:C1_03370W_A:SUA71:RPP1:ELA1:SEN15:C1_04040C_A:C1_04120C_A:ERB1:NOP4:RPM2:RRP6:C1_05360C_A:FAL1:SKY1:C1_06760C_A:TAF145:C1_07280C_A:C1_07660W_A:C1_07950C_A:C1_07960W_A:IRE1:DIP2:C1_08890C_A:CEF1:C1_09710C_A:C1_09790C_A:C1_10120C_A:C1_10620W_A:TBP1:RPA190:C1_10950C_A:C1_11000C_A:CSI2:C1_12350W_A:C1_12480W_A:C1_12570C_A:CHR1:C1_12630C_A:C1_12750C_A:C1_12820C_A:TYE7:…	7010:9410:6974:1410:6376:60258:10688:90414:6361:44237:1178:2000370:16074:45944:1900443:9435:55:70507:30447:45991:6281:463:7004:9272:60962:395:45292:722:16239:80134:6325:2000767:71047:42254:72530:492:30950:30174:71040:378:30968:350:10972:16233:110155:2001209:16226:43248:71027:2130:140501:6334:1902626:389:44182:46827:33121:33696:495:70785:31929:1080:110136:6511:71470:1113:42276:48254:42780:42307:28…
462	maturation of SSU-rRNA from tricistronic rRNA transcript (SSU-rRNA, 5.8S rRNA, LSU-rRNA)	57 out of 1316 genes, 4.3%	92 out of 6473 background genes, 1.4%	3.74e-15	0	RPP1:C1_04040C_A:FAL1:DIP2:C1_09710C_A:C1_10950C_A:CHR1:DIM1:C1_14080W_A:MPP10:C2_00410C_A:C2_02540W_A:C2_04700C_A:C2_06850W_A:NOC4:RCL1:UTP15:PES1:BUD21:SOF1:BMS1:UTP20:C3_01560W_A:C3_02020W_A:C3_02040C_A:UTP4:C3_02350W_A:C3_02840W_A:HBR3:SNU13:NOP14:UTP9:C3_07800C_A:SAS10:NAN1:C4_05650W_A:FYV5:C5_02070C_A:UTP13:HAS1:C5_04840C_A:C5_04910W_A:C7_01030C_A:ENP2:ENP1:UTP18:CR_02420W_A:CR_03200C_A:CR_…	60258:55:30447:463:42254:43248:71027:48254:90234:1990417:154:2000234:34462:447:44180:480:6396:122:464:44419:472:398:42274:6468:294:71528:34463:321:17148:30490:1905216:9267:42273:36170:45943:8298:1682:16479:462:71216:56:36180:42255:466:16973:8033:6364:46830:461:34965:390:35690:7096
42274	ribosomal small subunit biogenesis	66 out of 1316 genes, 5.0%	121 out of 6473 background genes, 1.9%	8.76e-14	0	RPP1:C1_04040C_A:FAL1:NOP6:DIP2:C1_09710C_A:C1_10950C_A:CHR1:DIM1:C1_14080W_A:MPP10:C2_00410C_A:C2_02540W_A:C2_02710C_A:C2_04700C_A:C2_06850W_A:NOC4:RCL1:UTP15:PES1:BUD21:SOF1:BMS1:UTP20:C3_01560W_A:C3_02020W_A:C3_02040C_A:UTP4:C3_02350W_A:C3_02840W_A:HBR3:SNU13:NOP14:UTP9:C3_07800C_A:SAS10:NAN1:C4_05650W_A:FYV5:C5_02070C_A:UTP13:HAS1:C5_04840C_A:C5_04910W_A:HRR25:C7_01030C_A:C7_02930C_A:ENP2:ENP…	60258:2000370:55:30447:6281:463:42254:43248:71027:48254:90234:1990417:154:2000234:6282:106214:34462:447:44180:480:6396:32880:51455:122:464:44419:472:398:42274:6468:294:71528:34463:321:17148:90006:30490:1905216:9267:45143:42273:36170:45943:8298:90033:1682:16479:462:71216:2000785:2001159:56:6972:36180:60628:42255:466:16973:28:8033:2098:6364:46830:461:34965:390:425:35690:7096
42273	ribosomal large subunit biogenesis	60 out of 1316 genes, 4.6%	106 out of 6473 background genes, 1.6%	2.25e-13	0	ERB1:NOP4:C1_04710C_A:REI1:C1_06760C_A:C1_07660W_A:C1_07950C_A:C1_09040C_A:CSI2:C2_02540W_A:C2_04120C_A:C2_04570W_A:MAK5:C2_05160C_A:C2_05750W_A:LAS1:MAK16:NSA1:RRP8:PES1:RRP15:C2_09660W_A:C3_01560W_A:C3_02040C_A:C3_02670W_A:MAK21:C3_05160C_A:NOG1:C3_07600W_A:RLP24:MDN1:RAT1:HIT1:RPF1:C4_05010W_A:C4_05230C_A:C4_05330C_A:C4_06210C_A:SPB4:HAS1:C5_05340W_A:CIC1:C6_02230W_A:HRR25:C6_02380W_A:SPB1:NOP…	9410:60258:2000370:55:70507:30447:1902775:6281:463:42254:492:30174:110155:1902626:110136:280:465:7089:30163:6267:1990417:6282:106214:460:447:480:51321:6396:40010:32880:32956:51455:6470:16070:464:45903:44419:472:398:6270:6913:27:2000786:34244:42274:6468:30476:43144:34463:2000200:17148:30847:71035:90006:106354:30846:30490:9267:45143:6606:42273:36170:956:448:70475:31167:8298:90033:71028:462:477:7121…
460	maturation of 5.8S rRNA	52 out of 1316 genes, 4.0%	86 out of 6473 background genes, 1.3%	5.35e-13	0	C1_01160C_A:RPP1:C1_04040C_A:RRP6:C1_07660W_A:C1_07960W_A:DIP2:C1_09710C_A:CSI2:C1_12350W_A:CHR1:C1_14080W_A:MPP10:C2_02540W_A:MAK5:LAS1:MAK16:NOC4:RCL1:RRP15:BUD21:UTP20:C3_01560W_A:C3_02020W_A:C3_02040C_A:C3_02350W_A:C3_02840W_A:NOP14:C3_05160C_A:C3_07800C_A:RAT1:C4_02090C_A:SAS10:RPF1:C4_03740W_A:C4_05330C_A:C5_02070C_A:UTP13:C5_04840C_A:CIC1:SPB1:DBP7:ENP1:UTP18:CR_02420W_A:CR_03200C_A:CR_033…	44237:55:70507:30447:463:42254:71040:110155:43248:71027:1902626:48254:34476:465:30163:71042:460:34462:32204:447:43628:480:467:6396:34475:6139:33621:71046:32956:70651:464:472:398:6397:34473:27:34244:42274:71038:6401:294:43144:34427:1902794:71036:34463:17148:30847:71035:973:106354:30846:30490:9267:71044:42273:36170:956:448:45943:16075:31167:8298:71028:1682:70478:71039:462:71216:71051:56:71037:470:3…
466	maturation of 5.8S rRNA from tricistronic rRNA transcript (SSU-rRNA, 5.8S rRNA, LSU-rRNA)	52 out of 1316 genes, 4.0%	86 out of 6473 background genes, 1.3%	5.35e-13	0	C1_01160C_A:RPP1:C1_04040C_A:RRP6:C1_07660W_A:C1_07960W_A:DIP2:C1_09710C_A:CSI2:C1_12350W_A:CHR1:C1_14080W_A:MPP10:C2_02540W_A:MAK5:LAS1:MAK16:NOC4:RCL1:RRP15:BUD21:UTP20:C3_01560W_A:C3_02020W_A:C3_02040C_A:C3_02350W_A:C3_02840W_A:NOP14:C3_05160C_A:C3_07800C_A:RAT1:C4_02090C_A:SAS10:RPF1:C4_03740W_A:C4_05330C_A:C5_02070C_A:UTP13:C5_04840C_A:CIC1:SPB1:DBP7:ENP1:UTP18:CR_02420W_A:CR_03200C_A:CR_033…	44237:55:70507:30447:463:42254:71040:110155:43248:71027:1902626:48254:34476:465:30163:71042:460:34462:32204:447:43628:480:467:6396:34475:6139:33621:71046:32956:70651:464:472:398:6397:34473:27:34244:42274:71038:6401:294:43144:34427:1902794:71036:34463:17148:30847:71035:973:106354:30846:30490:9267:71044:42273:36170:956:448:45943:16075:31167:8298:71028:1682:70478:71039:462:71216:71051:56:71037:470:3…
30490	maturation of SSU-rRNA	59 out of 1316 genes, 4.5%	105 out of 6473 background genes, 1.6%	6.5e-13	0	RPP1:C1_04040C_A:FAL1:DIP2:C1_09710C_A:C1_10950C_A:CHR1:DIM1:C1_14080W_A:MPP10:C2_00410C_A:C2_02540W_A:C2_04700C_A:C2_06850W_A:NOC4:RCL1:UTP15:PES1:BUD21:SOF1:BMS1:UTP20:C3_01560W_A:C3_02020W_A:C3_02040C_A:UTP4:C3_02350W_A:C3_02840W_A:HBR3:SNU13:NOP14:UTP9:C3_07800C_A:SAS10:NAN1:C4_05650W_A:FYV5:C5_02070C_A:UTP13:HAS1:C5_04840C_A:C5_04910W_A:C7_01030C_A:C7_02930C_A:ENP2:ENP1:UTP18:BUD22:CR_02420W…	60258:55:30447:463:42254:43248:71027:48254:90234:1990417:154:2000234:34462:447:44180:480:6396:122:464:44419:472:398:42274:6468:294:71528:34463:321:17148:30490:1905216:9267:42273:36170:45943:8298:1682:16479:462:71216:56:36180:42255:466:16973:8033:6364:46830:461:34965:390:35690:7096
967	rRNA 5'-end processing	29 out of 1316 genes, 2.2%	36 out of 6473 background genes, 0.6%	2.1e-11	0	C1_04040C_A:C1_07950C_A:DIP2:C1_09710C_A:CSI2:CHR1:C1_14080W_A:MPP10:C2_02540W_A:NOC4:RCL1:BUD21:BMS1:UTP20:C3_02020W_A:C3_02040C_A:NOP14:C3_07800C_A:SAS10:C5_02070C_A:UTP13:C5_04840C_A:UTP18:CR_02420W_A:CR_03360W_A:DBP8:RPL7:CR_09800C_A:CR_10410C_A	55:30447:463:42254:43248:48254:465:34462:447:480:6396:464:472:27:42274:34463:17148:30490:9267:42273:36170:45943:8298:462:477:71216:56:36180:42255:6364:35690
966	RNA 5'-end processing	34 out of 1316 genes, 2.6%	50 out of 6473 background genes, 0.8%	5.64e-10	0	C1_04040C_A:RPM2:C1_07950C_A:DIP2:C1_09710C_A:CSI2:CHR1:C1_14080W_A:MPP10:C2_02540W_A:NOC4:RCL1:BUD21:BMS1:UTP20:C3_02020W_A:C3_02040C_A:C3_02840W_A:NOP14:C3_07800C_A:SAS10:CGT1:C5_02070C_A:UTP13:C5_04840C_A:POP4:UTP18:CR_02420W_A:CR_03200C_A:CR_03360W_A:DBP8:RPL7:CR_09800C_A:CR_10410C_A	45944:55:30447:463:42254:43248:48254:465:9452:34462:447:480:6396:7005:464:472:6370:6397:27:42274:294:34463:17148:30490:9267:2181:42273:36170:45943:8298:1682:462:477:71216:97745:56:36180:42255:8033:6364:34965:35690
472	endonucleolytic cleavage to generate mature 5'-end of SSU-rRNA from (SSU-rRNA, 5.8S rRNA, LSU-rRNA)	26 out of 1316 genes, 2.0%	33 out of 6473 background genes, 0.5%	1.34e-09	0	C1_04040C_A:DIP2:C1_09710C_A:CHR1:C1_14080W_A:MPP10:C2_02540W_A:NOC4:RCL1:BUD21:BMS1:UTP20:C3_02020W_A:C3_02040C_A:NOP14:C3_07800C_A:SAS10:C5_02070C_A:UTP13:C5_04840C_A:UTP18:CR_02420W_A:CR_03360W_A:DBP8:CR_09800C_A:CR_10410C_A	55:30447:42254:43248:48254:34462:447:480:6396:464:472:42274:34463:17148:30490:9267:42273:36170:45943:8298:462:71216:56:36180:42255:6364:35690
479	endonucleolytic cleavage of tricistronic rRNA transcript (SSU-rRNA, 5.8S rRNA, LSU-rRNA)	36 out of 1316 genes, 2.7%	56 out of 6473 background genes, 0.9%	1.5e-09	0	RPP1:C1_04040C_A:DIP2:C1_09710C_A:CSI2:CHR1:C1_14080W_A:MPP10:C2_02540W_A:LAS1:NOC4:RCL1:BUD21:BMS1:UTP20:C3_02020W_A:C3_02040C_A:C3_02350W_A:C3_02840W_A:NOP14:C3_07800C_A:RAT1:SAS10:C5_02070C_A:UTP13:C5_04840C_A:DBP7:ENP1:UTP18:CR_02420W_A:CR_03200C_A:CR_03360W_A:DBP8:TSR1:CR_09800C_A:CR_10410C_A	55:30447:463:42254:110155:43248:48254:465:460:34462:447:480:6396:464:472:398:27:34244:42274:294:43144:34463:17148:30847:71035:106354:30846:30490:9267:42273:36170:956:448:45943:8298:71028:1682:462:71216:56:470:36180:42255:16973:8033:6364:461:34965:35690
90304	nucleic acid metabolic process	304 out of 1316 genes, 23.1%	1070 out of 6473 background genes, 16.5%	3.81e-09	0	C1_00160C_A:C1_01160C_A:STB5:ZCF24:C1_03370W_A:SUA71:RPP1:ELA1:SEN15:C1_04040C_A:C1_04120C_A:ERB1:NOP4:REC8:RPM2:RRP6:C1_05360C_A:FAL1:RTT101:SKY1:C1_06760C_A:TAF145:C1_07280C_A:C1_07660W_A:C1_07950C_A:C1_07960W_A:IRE1:C1_07980C_A:DIP2:C1_08890C_A:CEF1:C1_09710C_A:C1_09790C_A:SKI3:C1_10120C_A:C1_10620W_A:TBP1:RPA190:ADA2:C1_10910C_A:C1_10950C_A:C1_11000C_A:CSI2:C1_12350W_A:C1_12480W_A:DLH1:C1_125…	7010:60261:9410:6261:6974:1410:6376:60258:10688:90414:6361:44237:1178:2000370:16074:45944:1900443:730:55:70507:30447:60188:1902775:45991:6281:463:7004:60962:395:45292:722:16239:80134:6325:2000767:71047:42254:492:30950:30174:71040:71459:378:30968:350:10520:10972:16233:110155:2001209:16226:43248:71027:2130:1900239:140501:6334:1902626:389:44182:35065:6312:46827:33121:33696:495:70785:31929:1080:11013…
447	endonucleolytic cleavage in ITS1 to separate SSU-rRNA from 5.8S rRNA and LSU-rRNA from tricistronic rRNA transcript (SSU-rRNA, 5.8S rRNA, LSU-rRNA)	30 out of 1316 genes, 2.3%	44 out of 6473 background genes, 0.7%	1.28e-08	0	RPP1:C1_04040C_A:DIP2:C1_09710C_A:CHR1:C1_14080W_A:MPP10:C2_02540W_A:NOC4:RCL1:BUD21:UTP20:C3_02020W_A:C3_02040C_A:C3_02350W_A:C3_02840W_A:NOP14:C3_07800C_A:SAS10:C5_02070C_A:UTP13:C5_04840C_A:ENP1:UTP18:CR_02420W_A:CR_03200C_A:CR_03360W_A:DBP8:CR_09800C_A:CR_10410C_A	55:30447:42254:43248:48254:34462:447:480:6396:464:472:42274:294:34463:17148:30490:9267:42273:36170:45943:8298:1682:462:71216:56:36180:42255:16973:8033:6364:34965:35690
480	endonucleolytic cleavage in 5'-ETS of tricistronic rRNA transcript (SSU-rRNA, 5.8S rRNA, LSU-rRNA)	24 out of 1316 genes, 1.8%	32 out of 6473 background genes, 0.5%	6.71e-08	0	C1_04040C_A:DIP2:C1_09710C_A:CHR1:C1_14080W_A:MPP10:C2_02540W_A:NOC4:RCL1:BMS1:UTP20:C3_02020W_A:C3_02040C_A:NOP14:C3_07800C_A:SAS10:C5_02070C_A:UTP13:C5_04840C_A:UTP18:CR_02420W_A:CR_03360W_A:DBP8:CR_09800C_A	55:30447:42254:48254:34462:447:480:6396:464:472:42274:34463:17148:30490:9267:42273:36170:45943:8298:462:71216:56:36180:6364:35690
463	maturation of LSU-rRNA from tricistronic rRNA transcript (SSU-rRNA, 5.8S rRNA, LSU-rRNA)	28 out of 1316 genes, 2.1%	44 out of 6473 background genes, 0.7%	7.65e-07	0	NOP4:C1_07660W_A:C1_07950C_A:CSI2:C2_02540W_A:C2_04120C_A:MAK5:C2_05750W_A:LAS1:MAK16:RRP15:C3_01560W_A:C3_05160C_A:RAT1:HIT1:RPF1:C4_05330C_A:C4_06210C_A:HAS1:CIC1:SPB1:NOP8:NOP15:DBP7:CR_03940W_A:CR_04170W_A:RPL7:DBP6	9410:55:70507:30447:463:42254:492:30174:110155:1902626:465:30163:6267:1990417:460:447:480:6396:32956:464:472:398:27:34244:42274:43144:34463:30847:71035:106354:30846:30490:9267:42273:36170:956:448:70475:31167:71028:462:477:71216:1510:470:36180:32259:466:6364:390:35690
470	maturation of LSU-rRNA	30 out of 1316 genes, 2.3%	51 out of 6473 background genes, 0.8%	2.86e-06	0	NOP4:C1_07660W_A:C1_07950C_A:CSI2:C2_02540W_A:C2_04120C_A:MAK5:C2_05750W_A:LAS1:MAK16:RRP15:C3_01560W_A:C3_05160C_A:C3_07600W_A:RAT1:HIT1:RPF1:C4_05330C_A:C4_06210C_A:SPB4:HAS1:CIC1:SPB1:NOP8:NOP15:DBP7:CR_03940W_A:CR_04170W_A:RPL7:DBP6	9410:55:70507:30447:463:42254:492:30174:110155:1902626:465:30163:6267:1990417:460:447:480:6396:32956:464:472:398:27:34244:42274:43144:34463:30847:71035:106354:30846:30490:9267:42273:36170:956:448:70475:31167:71028:462:477:71216:1510:470:36180:32259:466:6364:390:35690
22618	protein-RNA complex assembly	54 out of 1316 genes, 4.1%	127 out of 6473 background genes, 2.0%	1.35e-05	0	C1_04120C_A:C1_04710C_A:SKY1:C1_06760C_A:C1_09040C_A:CEF1:CSI2:C1_12750C_A:SPT5:C2_02540W_A:C2_02710C_A:MUD2:PRP3:SNU114:C2_05830C_A:YHC1:C3_00100W_A:C3_00660W_A:C3_02020W_A:C3_02670W_A:C3_04230W_A:MAK21:C3_05160C_A:NOG1:PRP5:SLU7:RLP24:MDN1:HIT1:C4_03150W_A:C4_05010W_A:C4_05230C_A:C4_05330C_A:BRR2:SMD3:SPB4:C5_02070C_A:SUI1:C5_05340W_A:C6_02230W_A:C6_02380W_A:PRP45:ISY1:PRP24:CR_02590C_A:YVH1:CR…	9410:6376:55:70507:30447:1902775:463:395:45292:80134:42254:492:30174:378:1990145:350:2001209:1902626:389:46827:110136:71470:42307:465:348:35617:32784:6267:388:2001208:244:16073:34462:447:44180:480:51321:6873:140673:31118:6396:1522:40010:32956:40031:6470:16070:464:45903:44419:48026:472:6357:493:398:27:2000786:6338:6468:30476:349:1731:6450:34463:2000200:6368:30490:90262:30003:1905216:9267:42273:342…
71826	protein-RNA complex organization	56 out of 1316 genes, 4.3%	134 out of 6473 background genes, 2.1%	1.52e-05	0	C1_04120C_A:C1_04710C_A:SKY1:C1_06760C_A:C1_09040C_A:CEF1:CSI2:C1_12750C_A:SPT5:C2_02540W_A:C2_02710C_A:MUD2:PRP3:SNU114:C2_05830C_A:YHC1:C3_00100W_A:C3_00660W_A:C3_01560W_A:C3_02020W_A:C3_02670W_A:C3_04230W_A:MAK21:C3_05160C_A:NOG1:PRP5:SLU7:RLP24:MDN1:HIT1:C4_03150W_A:C4_04930C_A:C4_05010W_A:C4_05230C_A:C4_05330C_A:BRR2:SMD3:SPB4:C5_02070C_A:SUI1:C5_05340W_A:C6_02230W_A:C6_02380W_A:PRP45:ISY1:P…	9410:6376:55:70507:30447:1902775:463:395:45292:80134:42254:492:30174:378:1990145:350:2001209:1902626:389:46827:110136:71470:42307:465:348:35617:32784:6267:388:2001208:244:16073:34462:447:44180:480:51321:6873:140673:31118:6396:1522:40010:32956:40031:6470:16070:464:45903:44419:48026:472:6357:493:398:27:2000786:6338:6468:30476:349:1731:6450:34463:2000200:6368:30490:90262:30003:1905216:9267:42273:342…
6139	nucleobase-containing compound metabolic process	329 out of 1316 genes, 25.0%	1255 out of 6473 background genes, 19.4%	1.79e-05	0	C1_00160C_A:C1_01160C_A:STB5:CTN1:ZCF24:GAL10:GAL102:GAL7:C1_03370W_A:SUA71:RPP1:ELA1:SEN15:C1_04040C_A:C1_04120C_A:ERB1:NOP4:REC8:RPM2:RRP6:C1_05360C_A:FAL1:RTT101:SKY1:C1_06760C_A:TAF145:C1_07280C_A:C1_07660W_A:C1_07950C_A:C1_07960W_A:IRE1:C1_07980C_A:DIP2:ADH2:C1_08890C_A:CEF1:C1_09710C_A:C1_09790C_A:SKI3:C1_10120C_A:C1_10620W_A:TBP1:RPA190:ADA2:C1_10910C_A:C1_10950C_A:C1_11000C_A:CSI2:C1_1235…	7010:6261:60258:90414:6361:1178:2000370:16074:1900443:70507:30447:1902775:6002:45991:463:7004:60962:6116:722:16239:80134:6325:42254:72530:30174:71040:9113:378:30968:6541:350:10520:110155:2001209:71027:1900239:140501:389:6312:33121:495:70785:31929:71470:42780:6351:348:31509:6386:30466:6020:140018:32784:90234:6267:10526:6302:31571:9452:31619:10570:71042:388:36177:70783:10507:10390:1015:1905168:6012…
44085	cellular component biogenesis	248 out of 1316 genes, 18.8%	902 out of 6473 background genes, 13.9%	2.43e-05	0	C1_01160C_A:C1_01180C_A:GAL10:GAL102:C1_02450C_A:MNN43:ARX1:SUA71:RPP1:C1_04040C_A:C1_04120C_A:ERB1:NOP4:REC8:C1_04710C_A:RRP6:REI1:FAL1:C1_05660C_A:AUT7:SKY1:NOP6:C1_06760C_A:TAF145:C1_07660W_A:SMI1:C1_07950C_A:C1_07960W_A:C1_07980C_A:DIP2:C1_09040C_A:MNN47:CEF1:C1_09710C_A:C1_10620W_A:TBP1:C1_10950C_A:C1_11000C_A:MSO1:CSI2:C1_12350W_A:DLH1:CHR1:C1_12680W_A:C1_12750C_A:C1_13290W_A:DIM1:C1_14080W…	7010:6261:60258:1902426:45324:90414:6361:1178:2000370:70507:30447:1902775:463:55085:6882:80134:6325:42254:55088:30174:71040:378:160031:1990145:30968:34497:350:31030:71285:110155:2001209:71027:389:495:31929:140042:32995:71470:6351:348:43938:6386:32784:90234:6267:6302:31619:71042:388:51598:36177:45332:10507:71072:6012:2143:1901299:460:31578:244:16073:34462:44804:6337:110045:32204:70903:447:43628:44…
27	ribosomal large subunit assembly	21 out of 1316 genes, 1.6%	38 out of 6473 background genes, 0.6%	0.00341	0	C1_04710C_A:C1_06760C_A:C1_09040C_A:CSI2:C3_02670W_A:MAK21:C3_05160C_A:NOG1:RLP24:MDN1:C4_05010W_A:C4_05230C_A:C4_05330C_A:SPB4:C5_05340W_A:C6_02230W_A:C6_02380W_A:YVH1:CR_03940W_A:CR_04170W_A:DRS1	70507:30447:1902775:463:42254:30174:6267:40010:27:2000786:30476:2000200:9267:42273:36170:70475:1510:42038:55:492:1902626:110136:465:51321:6396:32956:6470:16070:464:45903:44419:71216:16311:54:470:36180:466:6364:35690
8380	RNA splicing	46 out of 1316 genes, 3.5%	122 out of 6473 background genes, 1.9%	0.01013	0	SEN15:C1_04120C_A:SKY1:C1_08890C_A:CEF1:C1_12630C_A:C1_12750C_A:SPT5:MUD2:PRP3:SUV3:SNU114:YHC1:HSH49:CWC22:UBP8:C2_10810W_A:C3_00100W_A:C3_00500C_A:C3_00660W_A:MNE1:C3_01560W_A:MSL5:C3_04230W_A:SNU13:C3_05800W_A:PRP5:SLU7:RAT1:SEN2:C4_03150W_A:C4_04930C_A:BRR2:SMD3:SNU66:CWC25:DBR1:PRP45:SPL1:LSM4:ISY1:PRP24:CR_02590C_A:PRP8:PRP4:CR_10060W_A	16074:30447:463:80134:42254:378:350:110155:2001209:389:71470:348:32784:388:36177:2143:9060:244:16073:70903:379:44180:6388:36187:6873:140673:965:40031:6357:6401:349:43144:30847:106354:90262:1905216:9267:6390:42273:34247:36170:956:372:30448:8380:8298:71028:33962:462:393:2000232:6406:2098:7124:10508:387:245:9410:1410:6376:395:45292:16226:44182:46827:6511:42307:957:35617:2001208:6879:34227:32197:481:…
2001141	regulation of RNA biosynthetic process	147 out of 1316 genes, 11.2%	526 out of 6473 background genes, 8.1%	0.01299	0	C1_01130W_A:STB5:CTA9:ZCF24:RPN4:RPM2:ZCF2:MDM34:TAF145:HAP2:ARG81:ZCF28:CTA8:LYS142:SFU1:ADA2:C1_10950C_A:ZCF3:C1_11690W_A:SNT1:C1_12570C_A:TYE7:STP2:KNS1:ROB1:CUP2:ZMS1:C1_14080W_A:RIM101:SPT5:C2_01870C_A:ZCF6:CTF1:SNF2:C2_02120W_A:C2_02530W_A:C2_02630W_A:THI20:ADAEC:INO4:TBF1:C2_04500W_A:C2_04620W_A:PZF1:C2_04870C_A:BUD14:RXT3:C2_05770W_A:EFH1:FHL1:RPA12:TOR1:GLE1:UTP15:C2_08950W_A:STB3:GCN4:M…	7010:6261:45324:90414:6361:1178:1900443:30447:45991:10037:60962:722:16239:6325:42254:30174:9113:45899:1900071:1900101:10520:71285:110155:2001209:1903452:1900239:33121:7155:70785:1903833:31929:71470:34198:2001040:6351:31509:30466:6386:140018:32784:90234:6302:31571:9452:36177:70783:1900228:10507:160:10390:1015:288:723:44010:70887:2000220:6337:110045:2926:45722:447:1900231:44180:7021:480:9303:36187:…
6355	regulation of DNA-templated transcription	147 out of 1316 genes, 11.2%	526 out of 6473 background genes, 8.1%	0.01299	0	C1_01130W_A:STB5:CTA9:ZCF24:RPN4:RPM2:ZCF2:MDM34:TAF145:HAP2:ARG81:ZCF28:CTA8:LYS142:SFU1:ADA2:C1_10950C_A:ZCF3:C1_11690W_A:SNT1:C1_12570C_A:TYE7:STP2:KNS1:ROB1:CUP2:ZMS1:C1_14080W_A:RIM101:SPT5:C2_01870C_A:ZCF6:CTF1:SNF2:C2_02120W_A:C2_02530W_A:C2_02630W_A:THI20:ADAEC:INO4:TBF1:C2_04500W_A:C2_04620W_A:PZF1:C2_04870C_A:BUD14:RXT3:C2_05770W_A:EFH1:FHL1:RPA12:TOR1:GLE1:UTP15:C2_08950W_A:STB3:GCN4:M…	7010:6261:45324:90414:6361:1178:1900443:30447:45991:10037:60962:722:16239:6325:42254:30174:9113:45899:1900071:1900101:10520:71285:110155:2001209:1903452:1900239:33121:7155:70785:1903833:31929:71470:34198:2001040:6351:31509:30466:6386:140018:32784:90234:6302:31571:9452:36177:70783:1900228:10507:160:10390:1015:288:723:44010:70887:2000220:6337:110045:2926:45722:447:1900231:44180:7021:480:9303:36187:…
16074	sno(s)RNA metabolic process	20 out of 1316 genes, 1.5%	38 out of 6473 background genes, 0.6%	0.01623	0	RPP1:RRP6:C1_05360C_A:C1_07960W_A:C1_09790C_A:C1_10620W_A:TBF1:C3_02840W_A:C3_04230W_A:SEN1:RAT1:C4_02090C_A:C4_03740W_A:C4_04520W_A:C5_00790C_A:DBR1:POP4:CR_03200C_A:PRP4:POP3	16074:71040:110155:71027:495:42780:6386:71042:1015:34472:32204:447:44180:9303:71041:1522:6369:33621:31126:180010:45005:6357:45454:6284:71038:6401:294:349:43144:71036:30847:43634:106354:6283:34247:956:16075:71028:1682:70478:71039:71051:393:71037:16180:7124:34965:44237:45944:45292:71047:34476:32197:6353:467:10833:6400:31118:6396:34475:6139:71034:71046:32211:31124:398:6397:34473:34244:43633:6338:344…
9451	RNA modification	37 out of 1316 genes, 2.8%	95 out of 6473 background genes, 1.5%	0.03525	0	C1_05360C_A:C1_09790C_A:C1_10620W_A:C1_12570C_A:DIM1:C2_01510C_A:KTI11:C2_06480W_A:RRP8:SMM1:C3_05860C_A:TRM12:ELP3:RIT1:C4_01500W_A:C4_03830W_A:C4_05260W_A:C4_06950W_A:PUS4:C6_02290C_A:HRR25:SPB1:C6_04530C_A:SPL1:THG1:ISU1:CR_00670C_A:CR_01780W_A:CR_02030C_A:CR_02590C_A:CR_03160W_A:KTI12:NCS2:CR_04110W_A:CR_04160C_A:CR_04170W_A:NHP2	2000370:30447:463:71040:378:350:495:140018:71042:2143:16073:2939:2926:70903:6388:1522:32880:40031:6357:493:6284:71038:17183:71036:43634:42273:32447:70475:90033:71039:462:1510:71051:71037:60628:2098:7124:425:80009:6281:71047:16226:2130:1902626:154:19988:6879:6282:106214:34227:6400:31118:2128:6396:34475:71046:51455:1403:42274:43633:6468:71035:90006:30488:71044:1990481:45143:32456:44571:31167:45910:…
375	RNA splicing, via transesterification reactions	41 out of 1316 genes, 3.1%	110 out of 6473 background genes, 1.7%	0.04427	0	C1_04120C_A:SKY1:C1_08890C_A:CEF1:C1_12630C_A:C1_12750C_A:SPT5:MUD2:PRP3:SUV3:SNU114:YHC1:HSH49:CWC22:C2_10810W_A:C3_00100W_A:C3_00500C_A:C3_00660W_A:MNE1:C3_01560W_A:MSL5:C3_04230W_A:SNU13:PRP5:SLU7:RAT1:C4_03150W_A:C4_04930C_A:BRR2:SMD3:SNU66:CWC25:DBR1:PRP45:LSM4:ISY1:PRP24:CR_02590C_A:PRP8:PRP4:CR_10060W_A	16074:30447:463:80134:42254:378:350:110155:2001209:389:71470:348:32784:388:36177:9060:244:16073:44180:36187:6873:140673:965:40031:6357:6401:349:43144:30847:106354:90262:1905216:9267:6390:42273:34247:36170:956:372:8298:71028:33962:462:393:2000232:6406:7124:10508:387:245:9410:1410:6376:395:45292:44182:46827:42307:957:35617:2001208:32197:481:6396:45333:48026:398:6397:34244:6338:6468:71467:71035:6264…
8033	tRNA processing	39 out of 1316 genes, 3.0%	103 out of 6473 background genes, 1.6%	0.04568	0	RPP1:SEN15:RPM2:C1_05360C_A:C1_09790C_A:C1_12480W_A:C1_12570C_A:C2_01510C_A:KTI11:C2_06480W_A:SMM1:RPC11:C3_02840W_A:SEN1:C3_05800W_A:TRM12:ELP3:RIT1:C4_01500W_A:SEN2:C4_03830W_A:C4_05260W_A:CGT1:C5_00790C_A:PUS4:C6_02290C_A:HRR25:POP4:C6_04530C_A:SPL1:THG1:ISU1:CR_00670C_A:CR_03160W_A:CR_03200C_A:KTI12:NCS2:CR_04160C_A:POP3	2000370:30447:71040:42780:6351:6386:140018:9452:71042:2143:34472:2939:2926:70903:447:379:6388:71041:1522:32880:6369:31126:180010:45005:6357:42797:45454:6284:71038:294:17183:71036:30847:43634:2181:6283:42273:32447:90033:71028:1682:71039:71051:71037:60628:16180:2098:7124:34965:425:80009:45944:6281:71047:16226:2130:19988:6879:6282:106214:34227:6353:6400:2128:6396:34475:7005:71034:71046:51455:1403:31…
42255	ribosome assembly	26 out of 1316 genes, 2.0%	59 out of 6473 background genes, 0.9%	0.04937	0	C1_04710C_A:C1_06760C_A:C1_09040C_A:CSI2:C2_02540W_A:C2_02710C_A:C3_02020W_A:C3_02670W_A:MAK21:C3_05160C_A:NOG1:RLP24:MDN1:C4_05010W_A:C4_05230C_A:C4_05330C_A:SPB4:C5_02070C_A:C5_05340W_A:C6_02230W_A:C6_02380W_A:YVH1:CR_03940W_A:CR_04170W_A:CR_10410C_A:DRS1	70507:30447:1902775:463:42254:30174:6267:34462:447:480:40010:27:2000786:30476:34463:2000200:9267:42273:36170:70475:1510:42255:28:42038:55:492:43248:1902626:110136:465:51321:6396:32956:6470:16070:464:45903:44419:472:30490:71216:16311:56:54:470:36180:466:6364:35690
51252	regulation of RNA metabolic process	155 out of 1316 genes, 11.8%	573 out of 6473 background genes, 8.9%	0.05088	0	C1_01130W_A:STB5:CTA9:ZCF24:C1_03370W_A:RPN4:RPM2:RRP6:ZCF2:C1_05360C_A:SKY1:MDM34:TAF145:HAP2:ARG81:ZCF28:CTA8:LYS142:SFU1:ADA2:C1_10950C_A:ZCF3:C1_11690W_A:SNT1:C1_12570C_A:TYE7:STP2:KNS1:ROB1:CUP2:ZMS1:C1_14080W_A:RIM101:SPT5:C2_01870C_A:ZCF6:CTF1:SNF2:C2_02120W_A:C2_02530W_A:C2_02630W_A:THI20:ADAEC:INO4:TBF1:C2_04500W_A:C2_04620W_A:PZF1:C2_04870C_A:BUD14:RXT3:C2_05770W_A:EFH1:FHL1:RPA12:TOR1:…	7010:6261:45324:90414:6361:1178:1900443:30447:45991:10037:60962:722:16239:80134:6325:42254:30174:71040:9113:45899:1900071:1900101:10520:71285:110155:2001209:1903452:1900239:33121:7155:70785:1905184:1903833:31929:71470:34198:2001040:6351:31509:30466:6386:140018:32784:90234:6302:31571:9452:71042:36177:70783:1900228:10507:160:10390:1015:288:723:44010:70887:2000220:6337:110045:2926:45722:32204:447:19…
9062	fatty acid catabolic process	11 out of 1316 genes, 0.8%	16 out of 6473 background genes, 0.2%	0.06257	0	C1_02270C_A:ANT1:C2_01660C_A:CTF1:C2_05980C_A:FOX2:POX1-3:PEX5:POX1:POT1:ECI1	30447:6351:6631:6637:6097:1561:46521:7031:16560:45944:15867:9062:19395:44419:6625:6635:16558
1900187	regulation of cell adhesion involved in single-species biofilm formation	18 out of 1316 genes, 1.4%	35 out of 6473 background genes, 0.5%	0.06838	0	ARG81:ZCF28:TPK1:ADA2:SNF2:TRY4:AHR1:TRY6:ZFU2:CZF1:TRY3:FCR3:ZNC1:LEU3:TRY5:FLO8:DAL81:BCR1	6261:1900443:30447:10037:6325:10520:51046:1900239:7155:71470:6351:31509:6302:10570:1900228:44010:70887:1900231:44180:36187:6031:1904352:70873:436:6357:7064:36178:1900439:1900445:51701:1901714:1900189:36244:1900428:2000134:33554:9267:1900742:2000185:36170:44407:35973:30448:31496:1900241:48869:1900442:31505:1900188:1900438:31137:45944:16126:42710:35065:44182:33696:1080:42148:34599:9372:902:42149:36…
6397	mRNA processing	51 out of 1316 genes, 3.9%	149 out of 6473 background genes, 2.3%	0.07345	0	C1_03370W_A:C1_04120C_A:RPM2:SKY1:IRE1:C1_08890C_A:CEF1:C1_12350W_A:C1_12630C_A:C1_12750C_A:SPT5:C2_02150C_A:MUD2:PRP3:SNU114:C2_04870C_A:YTH1:YHC1:HSH49:CWC22:C2_10810W_A:C3_00100W_A:C3_00500C_A:C3_00660W_A:C3_01560W_A:C3_02260C_A:MSL5:C3_04230W_A:SNU13:SEN1:PRP5:SLU7:RAT1:C4_03150W_A:C4_04930C_A:CGT1:BRR2:C5_00790C_A:SNM1:SMD3:SNU66:CWC25:DBR1:PRP45:LSM4:ISY1:PRP24:CR_02590C_A:PRP8:PRP4:CR_1006…	16074:30447:463:80134:42254:378:30968:350:110155:2001209:71027:140501:389:71470:42780:348:6386:6020:32784:9452:10570:388:34472:244:44010:16073:43628:44180:6873:140673:71041:6369:33621:40031:31126:180010:45005:6357:45454:71038:6401:349:43144:30847:106354:90262:32786:1905216:9267:2181:6283:42273:34247:36170:956:45943:16075:8298:90033:71028:1682:33962:71039:462:31505:393:2000232:34976:6406:16180:644…
398	mRNA splicing, via spliceosome	39 out of 1316 genes, 3.0%	105 out of 6473 background genes, 1.6%	0.07582	0	C1_04120C_A:SKY1:C1_08890C_A:CEF1:C1_12630C_A:C1_12750C_A:SPT5:MUD2:PRP3:SNU114:YHC1:HSH49:CWC22:C2_10810W_A:C3_00100W_A:C3_00500C_A:C3_00660W_A:C3_01560W_A:MSL5:C3_04230W_A:SNU13:PRP5:SLU7:RAT1:C4_03150W_A:C4_04930C_A:BRR2:SMD3:SNU66:CWC25:DBR1:PRP45:LSM4:ISY1:PRP24:CR_02590C_A:PRP8:PRP4:CR_10060W_A	16074:30447:463:80134:42254:378:350:110155:2001209:389:71470:348:32784:388:244:16073:44180:6873:140673:40031:6357:6401:349:43144:30847:106354:90262:1905216:9267:42273:34247:36170:956:8298:71028:33962:462:393:2000232:6406:7124:10508:387:245:9410:6376:395:45292:46827:42307:35617:2001208:32197:481:6396:48026:398:6397:34244:6338:6468:71035:6368:30846:30490:30003:448:32968:71216:7088:36180:466:6364:39…
19395	fatty acid oxidation	10 out of 1316 genes, 0.8%	14 out of 6473 background genes, 0.2%	0.0876	0	ANT1:C2_01660C_A:C2_05980C_A:FOX2:POX1-3:PEX5:POX1:POT1:ALK8:ECI1	30447:6631:10430:6637:6097:1561:46521:48252:7031:16560:15867:9062:19395:44419:6625:6635:16558
377	RNA splicing, via transesterification reactions with bulged adenosine as nucleophile	39 out of 1316 genes, 3.0%	106 out of 6473 background genes, 1.6%	0.09688	0	C1_04120C_A:SKY1:C1_08890C_A:CEF1:C1_12630C_A:C1_12750C_A:SPT5:MUD2:PRP3:SNU114:YHC1:HSH49:CWC22:C2_10810W_A:C3_00100W_A:C3_00500C_A:C3_00660W_A:C3_01560W_A:MSL5:C3_04230W_A:SNU13:PRP5:SLU7:RAT1:C4_03150W_A:C4_04930C_A:BRR2:SMD3:SNU66:CWC25:DBR1:PRP45:LSM4:ISY1:PRP24:CR_02590C_A:PRP8:PRP4:CR_10060W_A	16074:30447:463:80134:42254:378:350:110155:2001209:389:71470:348:32784:388:244:16073:44180:6873:140673:40031:6357:6401:349:43144:30847:106354:90262:1905216:9267:42273:34247:36170:956:8298:71028:33962:462:393:2000232:6406:7124:10508:387:245:9410:6376:395:45292:46827:42307:35617:2001208:32197:481:6396:48026:398:6397:34244:6338:6468:71035:6368:30846:30490:30003:448:32968:71216:7088:36180:466:6364:39…
