# Supplementary material for: Hgt17-Adr1 Relationship in Candida albicans Citrate Utilization
Source: J Fungi (Basel). 2025 Dec 17;11(12):889. doi: 10.3390/jof11120889 (PMC12734271; doi:10.3390/jof11120889)
Supplement: Supplementary file 1 [file jof-11-00889-s001.zip › Table S2. Strains oligos plasmids.xlsx]

## Sheet: Legend
	Table S2. Plasmids, oligonucleotides, and strains used in this study.
	1. Plasmids used in this study along with references.
	2. Oligonucleotides used in the study along with their sequences and purpose.
	3. Strains used in this study including their sources and genotypes.

## Sheet: 1. plasmid list
Name	Description	Marker	Reference
pV1093	CaCas9/sgRNA expression vector	ampR	Vyas et al., 2015
pNAT	NAT1 marker	ampR	Min et al., 2016
pSN52	C. dublenesis HIS1 marker	KanR	Noble et al., 2005
pMH01	pRS424 carrying C.d.HIS1 from pSN52 at KpnI site	ampR	Huang et al., 2017
pMH02	pRS424 carrying C.d.HIS1 from pSN52 at SapI site	ampR	Huang et al., 2017
pTH10	modified pCJN542 plasmid carrying the RBT5 promoter region instead of the TDH3 promter region	ampR	Mao et al., 2022
References
Vyas VK, Barrasa MI, Fink GR. 2015. A Candida albicans CRISPR system permits genetic engineering of essential genes and gene families. Sci Adv 1:e1500248.
Min K, Ichikawa Y, Woolford CA, Mitchell AP. 2016. Candida albicans Gene Deletion with a Transient CRISPR-Cas9 System. mSphere 1.
Noble SM, Johnson AD. 2005. Strains and strategies for large-scale gene deletion studies of the diploid human fungal pathogen Candida albicans. Eukaryot Cell 4:298-309.
Huang MY, Mitchell AP. 2017. Marker Recycling in Candida albicans through CRISPR-Cas9-Induced Marker Excision. mSphere 2.
Mao Y, Solis NV, Sharma A, Cravener MV, Filler SG, Mitchell AP. 2022. Use of the Iron-Responsive RBT5 Promoter for Regulated Expression in Candida albicans. mSphere

## Sheet: 2. oligos
Name	sequence (5' to 3')	Purpose
CaCas9 /F	ATCTCATTAGATTTGGAACTTGTGGGTT	amplify CaCas9 from plasmid pV1093
CaCas9 /R	TTCGAGCGTCCCAAAACCTTCT	amplify CaCas9 from plasmid pV1093
SNR52 /F	AAGAAAGAAAGAAAACCAGGAGTGAA	to amplify sgRNA scaffold from plasmid pV1093
sgRNA /R	ACAAATATTTAAACTCGGGACCTGG	to amplify the SNR52 promoter from plasmid pV1093
SNR52 /N	GCGGCCGCAAGTGATTAGACT	Used for fusion PCR to finalize sgRNA casette amplification from pV1093
sgRNA /N	GCAGCTCAGTGATTAAGAGTAAAGATGG	Used for fusion PCR to finalize sgRNA casette amplification from pV1093
NAT1 sgRNA /F	GTCACGACGTTGTAAAACGAGTTTTAGAGCTAGAAATAGCAAGTTAAA	Used with sgRNA /R to ensure the sgRNA scaffold is targeted to NAT1 gene sequence
NAT1 SNR52 /R	TGCGTTTTACAACGTCGTGACCAAATTAAAAATAGTTTACGCAAGTC	Used with SNR52 /F to ensure the sgRNA scaffold is targeted to NAT1 gene sequence
NAT1 Check int/R	TCAATGGTGGATCAACTGGAACTTC	Used to amplify the NAT1 marker for genotyping purposes
Cd HIS1 Check int /R	GGCGCAACAGATATATTGGTGCTCG	Used to amplify the CdHIS1 marker for genotyping purposes
ADR1 Del /F	CACCCACAAAAGAAAATAATCTCCCAAGAAACAAAAAGTAGAAAAAAAAAATTAAAAAAAAAAAAAATAAAACTAACTGATTTCCCAGTCACGACGTT	Used to delete gene ADR1; has 80bp of homology to 5' region and the needed adapter sequence to pull up marker of interest from pSN plasmids.
ADR1 Del /R	CAAGAATAAAAAATACAAAAAAAAGAAATAGAATGGAGTACTTTACTATGTTGACGAATTTTCCTTTCTTTGCTATTCTTGTGGAATTGTGAGCGGATA	Used to delete gene ADR1; has 80bp of homology to 3' region and the needed adapter sequence to pull up marker of interest from pSN plasmids.
ADR1 Del /F for NAT recycle	CACCCACAAAAGAAAATAATCTCCCAAGAAACAAAAAGTAGAAAAAAAAAATTAAAAAAAAAAAAAATAAAACTAACTGACTCGAGGTCGACGGTATCG	Used to delete gene ADR1; has 80bp of homology to 5' region and the needed adapter sequence to pull up marker of interest from plasmid pMH01. These sequences used for NAT recycling.
ADR1 Del /R for NAT recycle	CAAGAATAAAAAATACAAAAAAAAGAAATAGAATGGAGTACTTTACTATGTTGACGAATTTTCCTTTCTTTGCTATTCTTCCAATACGCAAACCGCC	Used to delete gene ADR1; has 80bp of homology to 3' region and the needed adapter sequence to pull up marker of interest from plasmid pMH02. These sequences used for NAT recycling.
ADR1 sgRNA /F	TTAGTTGTGGTGTTTGTCAAGTTTTAGAGCTAGAAATAGCAAGTTAAA	Used with sgRNA /R to ensure the sgRNA scaffold is targeted to ADR1 gene sequence
ADR1 SNR52 /R	TTGACAAACACCACAACTAACAAATTAAAAATAGTTTACGCAAGTC	Used with SNR52 /F to ensure the sgRNA scaffold is targeted to ADR1 gene sequence
ADR1 check up /F	GATACGACGCACCCCAACATC	Used to amplify upstream of the ADR1 ORF for genotyping purposes
ADR1 check int /R	TAGATGCGCCTACTCCCGC	Used to amplify the ADR1 ORF for genotyping purposes
HGT17 Del /F	TTATATTAGTCTAGTATACTTTATTTTATCAAGAGCTTTTCTTCTCCTGCCAAGAAAACATATTAGATCTTCTTTAAAAATTTCCCAGTCACGACGTT	Used to delete gene HGT17 80bp of homology to 5' region and the needed adapter sequence to pull up marker of interest from pSN plasmids.
HGT17 Del /R	GTTTTATTTTTATTTCTTAGATAGTAGACTATTCTAAATGACTTTTATTATGATTGTTAGTTTTATTTAATGCAAGTGATGTGGAATTGTGAGCGGATA	Used to delete gene HGT17; has 80bp of homology to 3' region and the needed adapter sequence to pull up marker of interest from pSN plasmids.
HGT17 sgRNA /F	GAGAGCTGCTCAAGGTGCATGTTTTAGAGCTAGAAATAGCAAGTTAAA	Used with sgRNA /R to ensure the sgRNA scaffold is targeted to HGT17 gene sequence
HGT17 SNR52 /R	ATGCACCTTGAGCAGCTCTCCAAATTAAAAATAGTTTACGCAAGTC	Used with SNR52 /F to ensure the sgRNA scaffold is targeted to HGT17 gene sequence
HGT17 check up /F	CTTGTTTCCTCCCGGGGA	Used to amplify upstream of the HGT17 ORF for genotyping purposes
HGT17 check int /R	CCGATAATTTGACAACCACAAGAA	Used to amplify the HGT17 ORF for genotyping purposes
HGT17 RBT5 OE Del /F	TAGTCCCACTTTCATGCAATACTAGCTCTGATACTCAACTTACTTACTTACTTGCTTGCTTGCTCTACCAAAAAAGTTTCTCAAGCTTGCCTCGTCCCC	Used to delete the HGT17 promoter and replace it with the inducible RBT5 promoter construct; has 80bp of homology to 5' region and the needed adapter sequence to pull up the RBT5 promoter and marker of interest
HGT17 RBT5 OE Del /R	GAAGGTGAAGAATTATACTTGTGTTCTAAAGAATCAACACTATATGTCTCTTGGTTTTTTTCTTGGGTTGAACCTGTCATCGTTGGGAGCTCTCCCATATG	Used to delete the HGT17 promoter and replace it with the inducible RBT5 promoter construct; has 80bp of homology to 3' region and the needed adapter sequence to pull up the RBT5 promoter and marker of interest
HGT17 RBT5 OE sgRNA /F	AACAAGCTTATTTCCAAGAAATTTATTTTCCTGTTTTAGAGCTAGAAATAGCAAGTTAAA	Used with sgRNA /R to ensure the sgRNA scaffold is targeted to the HGT17 promoter sequence
HGT17 RBT5 OE SNR52 /R	AGGAAAATAAATTTCTTGGAAATAAGCTTGTTCAAATTAAAAATAGTTTACGCAAGTC	Used with SNR52 /F to ensure the sgRNA scaffold is targeted to the HGT17 promoter sequence
HGT17 far up check /F	AATGCTACTCCTTCCCCACAAGTTGCTCCTA	Used to amplify the NAT1 marker at the end of the RBT5 cassette for genotyping purposes
HGT17 promoter int /R	ACAGTGTCTTTTTCCCCCCC	Used to amplify the HGT17 promoter region for genotyping purposes

## Sheet: 3. strains
Strain Name	Condensed genotype	Parent strain	Marker	Genotype	Reference
MC22	SC5314	N/A	NAT S	Candida albicans clinical isolate	WT
MC5	SC5314 his1Δ/Δ	MC22	HIS-, NAT R	his1Δ::r3NAT1r3/his1Δ::r3NAT1r3	homozygous (Huang et al., 2019)
AW10	SC5314 adr1Δ/Δ	MC5	HIS+, NAT R	adr1Δ::HIS1/adr1Δ::HIS1 his1Δ::r3/his1Δ::r3	homozygous (this study)
AW92	SC5314 adr1Δ/Δ	MC5	HIS+, NAT S	adr1Δ::rHIS1r/adr1Δ::rHIS1r his1Δ::r3/his1Δ::r3	homozygous (this study)
AW157	SC5314 hgt17Δ/Δ	MC5	HIS+, NAT R	hgt17Δ::HIS1/hgt17Δ::HIS1 his1Δ::r3/his1Δ::r3	Homozygous (this study)
AW313	adr1Δ/Δ RBT5-HGT17	AW92	HIS+, NAT R	adr1Δ::rHIS1r/adr1Δ::rHIS1r his1Δ::r3/his1Δ::r3 HGT17/NAT-RBT5p-HGT17	Hetrozygous (this study)
AW315	adr1Δ/Δ RBT5-HGT17	AW92	HIS+, NAT R	adr1Δ::rHIS1r/adr1Δ::rHIS1r his1Δ::r3/his1Δ::r3 HGT17/NAT-RBT5p-HGT17	Hetrozygous (this study)
